# Supplementary material for: Repurposing of drugs against methyltransferase as potential Zika virus therapies
Source: Sci Rep. 2023 May 15;13:7870. doi: 10.1038/s41598-023-33341-6 (PMC10184974; doi:10.1038/s41598-023-33341-6)
Supplement: Supplementary file 1 — Supplementary Table 1. [file 41598_2023_33341_MOESM1_ESM.xlsx]

## Sheet: Supplementary Table 1
Supplementary Table 1. The binding affinity of all the ligands from the three docking tools.
Autodock_Vina	ZINC ID	Binding affinity		I-dock	ZINC ID	Binding affinity		Smina	ZINC ID	Binding affinity
	ZINC03830383	-11.2			ZINC03830383	-11.42			ZINC03830383	-12.9
	ZINC03830384	-11.1			ZINC03830384	-11.34			ZINC03830384	-12.7
	ZINC03830922	-11			ZINC03978083	-11.22			ZINC03830385	-12.4
	ZINC03978005	-11			ZINC03830922	-11.21			ZINC03830386	-12.3
	ZINC03830632	-10.9			ZINC03978005	-11.18			ZINC03830922	-12.3
	ZINC03830923	-10.9			ZINC03830923	-11.06			ZINC03830632	-12.2
	ZINC03978083	-10.9			ZINC53073961	-11.01			ZINC03830923	-12.2
	ZINC03830631	-10.8			ZINC03830385	-11			ZINC11678097	-12.2
	ZINC03830385	-10.7			ZINC03830386	-10.99			ZINC03830631	-12.1
	ZINC03830386	-10.7			ZINC03830632	-10.97			ZINC11678088	-12.1
	ZINC03830634	-10.6			ZINC52955754	-10.85			ZINC11678081	-12
	ZINC03830633	-10.5			ZINC03830631	-10.83			ZINC03830634	-11.9
	ZINC03830924	-10.5			ZINC03830925	-10.8			ZINC03830633	-11.8
	ZINC03830925	-10.5			ZINC03830924	-10.72			ZINC03830924	-11.8
	ZINC04099009	-10.5			ZINC03830634	-10.68			ZINC03830925	-11.7
	ZINC11678081	-10.5			ZINC11678097	-10.68			ZINC03918087	-11.7
	ZINC11678088	-10.5			ZINC11678088	-10.67			ZINC11592929	-11.7
	ZINC11678097	-10.5			ZINC03830633	-10.61			ZINC03917708	-11.5
	ZINC52955754	-10.5			ZINC11678081	-10.59			ZINC03938704	-11.5
	ZINC03830432	-10.4			ZINC03932831	-10.53			ZINC03978083	-11.5
	ZINC03932831	-10.4			ZINC11592929	-10.51			ZINC01757652	-11.4
	ZINC11592929	-10.4			ZINC04099009	-10.44			ZINC03920266	-11.4
	ZINC01612996	-10.3			ZINC14880001	-10.44			ZINC04099009	-11.3
	ZINC01757652	-10.3			ZINC03920266	-10.43			ZINC11678102	-11.3
	ZINC03830430	-10.3			ZINC03917708	-10.42			ZINC02033589	-11.2
	ZINC03917708	-10.3			ZINC01612996	-10.37			ZINC02033590	-11.2
	ZINC03918087	-10.3			ZINC03918087	-10.35			ZINC03831448	-11.2
	ZINC14880001	-10.3			ZINC14880002	-10.33			ZINC04574743	-11.2
	ZINC03920266	-10.2			ZINC03830430	-10.24			ZINC03978005	-11.1
	ZINC03938704	-10.2			ZINC03831448	-10.22			ZINC03831449	-11
	ZINC06716957	-10.2			ZINC01757652	-10.18			ZINC08586063	-11
	ZINC04215257	-10.1			ZINC03938704	-10.15			ZINC03830558	-10.9
	ZINC14261579	-10.1			ZINC04164459	-10.13			ZINC08143614	-10.9
	ZINC01530604	-10			ZINC14261579	-10.13			ZINC52955754	-10.9
	ZINC02033589	-10			ZINC00538337	-10.12			ZINC02566164	-10.8
	ZINC03831448	-10			ZINC02033589	-10.11			ZINC03830556	-10.8
	ZINC03977777	-10			ZINC03977777	-10.07			ZINC04574572	-10.8
	ZINC04097383	-10			ZINC00586239	-10.05			ZINC04574744	-10.8
	ZINC04164459	-10			ZINC02033590	-10.05			ZINC11592789	-10.8
	ZINC11678102	-10			ZINC03830429	-10.04			ZINC53073961	-10.8
	ZINC00586239	-9.9			ZINC04214700	-10			ZINC02033588	-10.7
	ZINC00968278	-9.9			ZINC06716957	-9.99			ZINC03830432	-10.7
	ZINC02033590	-9.9			ZINC11678102	-9.98			ZINC11592623	-10.7
	ZINC03830429	-9.9			ZINC03831449	-9.95			ZINC03830557	-10.6
	ZINC03831449	-9.9			ZINC00968278	-9.93			ZINC08214590	-10.6
	ZINC04214612	-9.9			ZINC03977978	-9.92			ZINC08552018	-10.6
	ZINC01482077	-9.8			ZINC08552018	-9.92			ZINC08552019	-10.6
	ZINC03977978	-9.8			ZINC04097383	-9.9			ZINC08586064	-10.6
	ZINC08586063	-9.8			ZINC08586063	-9.9			ZINC11592927	-10.6
	ZINC14880002	-9.8			ZINC17953024	-9.87			ZINC03830555	-10.5
	ZINC00968276	-9.7			ZINC02566164	-9.85			ZINC04574571	-10.5
	ZINC01481956	-9.7			ZINC12503187	-9.85			ZINC08034271	-10.5
	ZINC01530605	-9.7			ZINC53683151	-9.84			ZINC11592622	-10.5
	ZINC02566164	-9.7			ZINC01482077	-9.83			ZINC03830429	-10.4
	ZINC03831508	-9.7			ZINC03831508	-9.81			ZINC03932831	-10.4
	ZINC03938482	-9.7			ZINC01530604	-9.79			ZINC14880002	-10.4
	ZINC04214700	-9.7			ZINC03938482	-9.79			ZINC03831508	-10.3
	ZINC08552018	-9.7			ZINC03831490	-9.74			ZINC04574745	-10.3
	ZINC11592927	-9.7			ZINC04214612	-9.73			ZINC11592618	-10.3
	ZINC17953024	-9.7			ZINC04574572	-9.72			ZINC11592647	-10.3
	ZINC53683151	-9.7			ZINC00968277	-9.71			ZINC11592928	-10.3
	ZINC00119434	-9.6			ZINC03918453	-9.71			ZINC11592930	-10.3
	ZINC00538312	-9.6			ZINC00119434	-9.7			ZINC14880001	-10.3
	ZINC00968277	-9.6			ZINC00968279	-9.7			ZINC00968278	-10.2
	ZINC00968279	-9.6			ZINC03915154	-9.69			ZINC01530604	-10.2
	ZINC03830637	-9.6			ZINC04574743	-9.68			ZINC01612996	-10.2
	ZINC03831506	-9.6			ZINC00538312	-9.66			ZINC03830430	-10.2
	ZINC03915154	-9.6			ZINC03927200	-9.66			ZINC03831506	-10.2
	ZINC04574743	-9.6			ZINC03830637	-9.63			ZINC03977777	-10.2
	ZINC00538337	-9.5			ZINC03831506	-9.63			ZINC04214612	-10.2
	ZINC00608204	-9.5			ZINC08552019	-9.61			ZINC04215257	-10.2
	ZINC03831371	-9.5			ZINC01481956	-9.59			ZINC06716957	-10.2
	ZINC03831495	-9.5			ZINC04026871	-9.58			ZINC53682927	-10.2
	ZINC03914596	-9.5			ZINC01530605	-9.56			ZINC03938684	-10.1
	ZINC03927200	-9.5			ZINC08586064	-9.56			ZINC04574439	-10.1
	ZINC03938684	-9.5			ZINC11592927	-9.56			ZINC04574440	-10.1
	ZINC04574572	-9.5			ZINC00968276	-9.55			ZINC08034234	-10.1
	ZINC08552019	-9.5			ZINC00608204	-9.53			ZINC11592624	-10.1
	ZINC11592789	-9.5			ZINC03830432	-9.53			ZINC11592625	-10.1
	ZINC11592840	-9.5			ZINC04574571	-9.53			ZINC14261579	-10.1
	ZINC12503187	-9.5			ZINC28240499	-9.53			ZINC00968279	-10
	ZINC15668997	-9.5			ZINC03831193	-9.52			ZINC03977978	-10
	ZINC19685788	-9.5			ZINC03784182	-9.51			ZINC04097383	-10
	ZINC28240499	-9.5			ZINC03831345	-9.5			ZINC00586239	-9.9
	ZINC01530562	-9.4			ZINC05735567	-9.49			ZINC00968276	-9.9
	ZINC01530788	-9.4			ZINC03861599	-9.48			ZINC01481956	-9.9
	ZINC01552174	-9.4			ZINC03938684	-9.48			ZINC03830792	-9.9
	ZINC01996117	-9.4			ZINC19632618	-9.48			ZINC03938482	-9.9
	ZINC02033588	-9.4			ZINC02033588	-9.47			ZINC04164459	-9.9
	ZINC03784182	-9.4			ZINC11592840	-9.47			ZINC08214692	-9.9
	ZINC03830431	-9.4			ZINC01530788	-9.46			ZINC08586065	-9.9
	ZINC03831223	-9.4			ZINC01996117	-9.46			ZINC11592620	-9.9
	ZINC03831345	-9.4			ZINC03831223	-9.46			ZINC15668997	-9.9
	ZINC03881613	-9.4			ZINC03830773	-9.44			ZINC16052277	-9.9
	ZINC04026871	-9.4			ZINC03830792	-9.44			ZINC53683151	-9.9
	ZINC08586064	-9.4			ZINC03830407	-9.41			ZINC00968277	-9.8
	ZINC11592647	-9.4			ZINC34176695	-9.41			ZINC01482077	-9.8
	ZINC19632618	-9.4			ZINC03830431	-9.4			ZINC03831371	-9.8
	ZINC34176695	-9.4			ZINC00601317	-9.39			ZINC03915154	-9.8
	ZINC53682927	-9.4			ZINC01552174	-9.39			ZINC04214700	-9.8
	ZINC00537791	-9.3			ZINC03830630	-9.38			ZINC08034263	-9.8
	ZINC00537877	-9.3			ZINC03831371	-9.38			ZINC08551105	-9.8
	ZINC00538550	-9.3			ZINC04574744	-9.38			ZINC11592619	-9.8
	ZINC00601317	-9.3			ZINC00896512	-9.37			ZINC14880004	-9.8
	ZINC00896512	-9.3			ZINC11592647	-9.37			ZINC03831223	-9.7
	ZINC02008250	-9.3			ZINC11616424	-9.37			ZINC03831373	-9.7
	ZINC03830407	-9.3			ZINC03881613	-9.36			ZINC03831426	-9.7
	ZINC03830606	-9.3			ZINC00538550	-9.35			ZINC03831428	-9.7
	ZINC03830773	-9.3			ZINC01530603	-9.35			ZINC03831490	-9.7
	ZINC03830792	-9.3			ZINC03830606	-9.35			ZINC03977985	-9.7
	ZINC03831344	-9.3			ZINC03831151	-9.35			ZINC04213946	-9.7
	ZINC03831426	-9.3			ZINC01530562	-9.34			ZINC04574746	-9.7
	ZINC03831428	-9.3			ZINC03830769	-9.34			ZINC08551108	-9.7
	ZINC03861599	-9.3			ZINC01532344	-9.33			ZINC11592878	-9.7
	ZINC03977816	-9.3			ZINC11592789	-9.33			ZINC17953024	-9.7
	ZINC04213946	-9.3			ZINC19685788	-9.33			ZINC18202350	-9.7
	ZINC04574571	-9.3			ZINC05273679	-9.32			ZINC22448696	-9.7
	ZINC04574744	-9.3			ZINC53682927	-9.32			ZINC35018256	-9.7
	ZINC05735567	-9.3			ZINC00537791	-9.31			ZINC00119434	-9.6
	ZINC05844788	-9.3			ZINC03831190	-9.31			ZINC00538312	-9.6
	ZINC05844792	-9.3			ZINC03914596	-9.31			ZINC00608204	-9.6
	ZINC08034271	-9.3			ZINC08143614	-9.31			ZINC01530788	-9.6
	ZINC11592623	-9.3			ZINC11592622	-9.31			ZINC03830606	-9.6
	ZINC11592878	-9.3			ZINC11616655	-9.31			ZINC03830637	-9.6
	ZINC11592901	-9.3			ZINC13444037	-9.31			ZINC03830672	-9.6
	ZINC11616655	-9.3			ZINC00601274	-9.3			ZINC03831151	-9.6
	ZINC19685790	-9.3			ZINC11592928	-9.3			ZINC03914596	-9.6
	ZINC22448696	-9.3			ZINC00537928	-9.29			ZINC03977981	-9.6
	ZINC00537928	-9.2			ZINC03830766	-9.29			ZINC05735567	-9.6
	ZINC00601242	-9.2			ZINC03977985	-9.29			ZINC11592901	-9.6
	ZINC00601274	-9.2			ZINC08034271	-9.29			ZINC12318394	-9.6
	ZINC01493878	-9.2			ZINC11592623	-9.28			ZINC13540266	-9.6
	ZINC03830435	-9.2			ZINC11592930	-9.28			ZINC14879972	-9.6
	ZINC03830630	-9.2			ZINC01493878	-9.27			ZINC14879985	-9.6
	ZINC03830672	-9.2			ZINC02008250	-9.27			ZINC53682936	-9.6
	ZINC03830766	-9.2			ZINC11592878	-9.27			ZINC00538337	-9.5
	ZINC03830767	-9.2			ZINC22448696	-9.27			ZINC00601242	-9.5
	ZINC03830769	-9.2			ZINC11592581	-9.26			ZINC01530605	-9.5
	ZINC03830771	-9.2			ZINC11592618	-9.26			ZINC03775575	-9.5
	ZINC03830974	-9.2			ZINC19685790	-9.26			ZINC03830407	-9.5
	ZINC03830976	-9.2			ZINC03830426	-9.25			ZINC03830767	-9.5
	ZINC03831150	-9.2			ZINC04097305	-9.25			ZINC03830773	-9.5
	ZINC03831151	-9.2			ZINC05844792	-9.25			ZINC03831345	-9.5
	ZINC03831190	-9.2			ZINC11592731	-9.25			ZINC03927200	-9.5
	ZINC03918453	-9.2			ZINC13129998	-9.25			ZINC04175630	-9.5
	ZINC03977985	-9.2			ZINC03830638	-9.24			ZINC11616424	-9.5
	ZINC08143614	-9.2			ZINC35018256	-9.24			ZINC11616655	-9.5
	ZINC11592731	-9.2			ZINC03830433	-9.23			ZINC14243816	-9.5
	ZINC11592928	-9.2			ZINC03831372	-9.23			ZINC14879999	-9.5
	ZINC11592930	-9.2			ZINC03830674	-9.22			ZINC19685788	-9.5
	ZINC11616424	-9.2			ZINC03977981	-9.21			ZINC19796084	-9.5
	ZINC13444037	-9.2			ZINC03830672	-9.2			ZINC28240499	-9.5
	ZINC35018256	-9.2			ZINC03830794	-9.2			ZINC34176695	-9.5
	ZINC00537805	-9.1			ZINC03830975	-9.2			ZINC00403011	-9.4
	ZINC00896717	-9.1			ZINC04212603	-9.2			ZINC00537928	-9.4
	ZINC01529323	-9.1			ZINC04363416	-9.2			ZINC00538275	-9.4
	ZINC01530603	-9.1			ZINC14243816	-9.2			ZINC00896512	-9.4
	ZINC03830260	-9.1			ZINC16052277	-9.2			ZINC01529323	-9.4
	ZINC03830558	-9.1			ZINC03830771	-9.19			ZINC01530562	-9.4
	ZINC03830674	-9.1			ZINC11616479	-9.19			ZINC01552174	-9.4
	ZINC03830675	-9.1			ZINC00601242	-9.18			ZINC01996117	-9.4
	ZINC03830975	-9.1			ZINC03830767	-9.18			ZINC03784182	-9.4
	ZINC03831193	-9.1			ZINC03830768	-9.18			ZINC03830426	-9.4
	ZINC03831372	-9.1			ZINC03830976	-9.18			ZINC03830431	-9.4
	ZINC03831490	-9.1			ZINC03830558	-9.17			ZINC03830630	-9.4
	ZINC03833846	-9.1			ZINC03875993	-9.17			ZINC03830674	-9.4
	ZINC03875993	-9.1			ZINC11616036	-9.17			ZINC03830675	-9.4
	ZINC03977942	-9.1			ZINC03830595	-9.16			ZINC03830766	-9.4
	ZINC03977981	-9.1			ZINC03830627	-9.16			ZINC03830769	-9.4
	ZINC04097344	-9.1			ZINC03831426	-9.16			ZINC03830771	-9.4
	ZINC04212938	-9.1			ZINC21989209	-9.16			ZINC03830973	-9.4
	ZINC04363416	-9.1			ZINC02555404	-9.15			ZINC03831370	-9.4
	ZINC05273679	-9.1			ZINC03831150	-9.15			ZINC03833846	-9.4
	ZINC08551105	-9.1			ZINC04212938	-9.15			ZINC03871612	-9.4
	ZINC11592581	-9.1			ZINC11592733	-9.15			ZINC03872566	-9.4
	ZINC11592618	-9.1			ZINC14879985	-9.15			ZINC03875993	-9.4
	ZINC13129998	-9.1			ZINC01530585	-9.14			ZINC03918453	-9.4
	ZINC13540266	-9.1			ZINC14294279	-9.14			ZINC03977942	-9.4
	ZINC14879987	-9.1			ZINC03830260	-9.13			ZINC08551106	-9.4
	ZINC14879999	-9.1			ZINC11592901	-9.13			ZINC11592648	-9.4
	ZINC18279672	-9.1			ZINC11616426	-9.12			ZINC11592790	-9.4
	ZINC21989209	-9.1			ZINC00537877	-9.11			ZINC11592840	-9.4
	ZINC53682936	-9.1			ZINC03830556	-9.11			ZINC11592902	-9.4
	ZINC00403011	-9			ZINC03831495	-9.11			ZINC11616267	-9.4
	ZINC00537804	-9			ZINC11592732	-9.11			ZINC12484901	-9.4
	ZINC00538275	-9			ZINC12504271	-9.11			ZINC12503187	-9.4
	ZINC00538505	-9			ZINC14879987	-9.11			ZINC19632618	-9.4
	ZINC00538564	-9			ZINC00538564	-9.1			ZINC19795961	-9.4
	ZINC01481831	-9			ZINC03973334	-9.1			ZINC00537791	-9.3
	ZINC01530612	-9			ZINC04097356	-9.1			ZINC00537877	-9.3
	ZINC01530886	-9			ZINC04215257	-9.1			ZINC00538550	-9.3
	ZINC01532344	-9			ZINC13540266	-9.1			ZINC00601274	-9.3
	ZINC02555404	-9			ZINC03830435	-9.09			ZINC00601317	-9.3
	ZINC03830307	-9			ZINC04213946	-9.09			ZINC03830288	-9.3
	ZINC03830396	-9			ZINC08551105	-9.07			ZINC03830396	-9.3
	ZINC03830406	-9			ZINC12318394	-9.07			ZINC03830627	-9.3
	ZINC03830426	-9			ZINC03881345	-9.06			ZINC03830794	-9.3
	ZINC03830556	-9			ZINC03881958	-9.06			ZINC03830857	-9.3
	ZINC03830595	-9			ZINC03913937	-9.06			ZINC03830976	-9.3
	ZINC03830627	-9			ZINC03977816	-9.06			ZINC03831344	-9.3
	ZINC03830638	-9			ZINC04574439	-9.06			ZINC03831372	-9.3
	ZINC03830768	-9			ZINC12504523	-9.06			ZINC03831374	-9.3
	ZINC03830772	-9			ZINC01530612	-9.04			ZINC03831495	-9.3
	ZINC03830794	-9			ZINC04534031	-9.04			ZINC03831599	-9.3
	ZINC03831157	-9			ZINC04574440	-9.04			ZINC03875332	-9.3
	ZINC03831370	-9			ZINC01529323	-9.03			ZINC03875560	-9.3
	ZINC03831373	-9			ZINC03831370	-9.03			ZINC03881345	-9.3
	ZINC03831425	-9			ZINC03831494	-9.02			ZINC03881613	-9.3
	ZINC03913937	-9			ZINC04574745	-9.02			ZINC03882036	-9.3
	ZINC04097305	-9			ZINC03830307	-9.01			ZINC04026871	-9.3
	ZINC04212603	-9			ZINC11616267	-9.01			ZINC04097304	-9.3
	ZINC04534031	-9			ZINC01530886	-9			ZINC04097305	-9.3
	ZINC04574440	-9			ZINC03831373	-9			ZINC11592649	-9.3
	ZINC08551106	-9			ZINC03993855	-9			ZINC12318391	-9.3
	ZINC08551108	-9			ZINC03830406	-8.99			ZINC19685790	-9.3
	ZINC11592622	-9			ZINC03830772	-8.99			ZINC21989209	-9.3
	ZINC11592732	-9			ZINC03833846	-8.99			ZINC00538564	-9.2
	ZINC11592733	-9			ZINC03936683	-8.99			ZINC01481815	-9.2
	ZINC11592902	-9			ZINC11592624	-8.99			ZINC01493878	-9.2
	ZINC11616036	-9			ZINC18202350	-8.99			ZINC02036915	-9.2
	ZINC11616267	-9			ZINC03097990	-8.98			ZINC03830307	-9.2
	ZINC11616426	-9			ZINC00538275	-8.97			ZINC03830402	-9.2
	ZINC11616479	-9			ZINC03830845	-8.96			ZINC03830435	-9.2
	ZINC11616656	-9			ZINC14880004	-8.96			ZINC03830772	-9.2
	ZINC14243816	-9			ZINC18279672	-8.96			ZINC03830974	-9.2
	ZINC14294279	-9			ZINC26683062	-8.96			ZINC03831159	-9.2
	ZINC14880004	-9			ZINC01530747	-8.95			ZINC03831190	-9.2
	ZINC16052277	-9			ZINC01550499	-8.95			ZINC03831363	-9.2
	ZINC21982951	-9			ZINC08034234	-8.95			ZINC03831425	-9.2
	ZINC00538415	-8.9			ZINC11616656	-8.95			ZINC03831600	-9.2
	ZINC01550499	-8.9			ZINC14879999	-8.94			ZINC03833821	-9.2
	ZINC03097990	-8.9			ZINC03830883	-8.93			ZINC03861599	-9.2
	ZINC03784384	-8.9			ZINC03831215	-8.93			ZINC03876136	-9.2
	ZINC03824921	-8.9			ZINC03831428	-8.93			ZINC03977816	-9.2
	ZINC03831159	-8.9			ZINC03830557	-8.92			ZINC04097285	-9.2
	ZINC03831374	-8.9			ZINC18098320	-8.92			ZINC04097286	-9.2
	ZINC03831427	-8.9			ZINC03824921	-8.91			ZINC04212603	-9.2
	ZINC03831494	-8.9			ZINC03830857	-8.91			ZINC04245650	-9.2
	ZINC03831599	-8.9			ZINC03830974	-8.91			ZINC08551107	-9.2
	ZINC03872566	-8.9			ZINC03831344	-8.91			ZINC11592731	-9.2
	ZINC03881345	-8.9			ZINC08586065	-8.91			ZINC11592734	-9.2
	ZINC03881958	-8.9			ZINC21982951	-8.91			ZINC11592735	-9.2
	ZINC03936683	-8.9			ZINC01481831	-8.9			ZINC11592791	-9.2
	ZINC03973334	-8.9			ZINC03875357	-8.9			ZINC11616426	-9.2
	ZINC03993855	-8.9			ZINC00538415	-8.89			ZINC11616656	-9.2
	ZINC04097343	-8.9			ZINC01539579	-8.89			ZINC14294279	-9.2
	ZINC04097356	-8.9			ZINC03830615	-8.89			ZINC18279672	-9.2
	ZINC04574439	-8.9			ZINC03985982	-8.89			ZINC00119985	-9.1
	ZINC04574745	-8.9			ZINC04097185	-8.89			ZINC00537804	-9.1
	ZINC11592903	-8.9			ZINC11592620	-8.89			ZINC00537805	-9.1
	ZINC12318394	-8.9			ZINC03830555	-8.88			ZINC00538505	-9.1
	ZINC12466745	-8.9			ZINC03830675	-8.88			ZINC00896717	-9.1
	ZINC12504271	-8.9			ZINC03831159	-8.88			ZINC01530603	-9.1
	ZINC12504523	-8.9			ZINC03831243	-8.88			ZINC02008250	-9.1
	ZINC14879985	-8.9			ZINC04097344	-8.88			ZINC03824921	-9.1
	ZINC19796080	-8.9			ZINC03873936	-8.87			ZINC03830260	-9.1
	ZINC19796084	-8.9			ZINC00896717	-8.86			ZINC03830768	-9.1
	ZINC26683062	-8.9			ZINC03784384	-8.86			ZINC03830793	-9.1
	ZINC49783788	-8.9			ZINC03830442	-8.86			ZINC03830975	-9.1
	ZINC00000416	-8.8			ZINC03831374	-8.86			ZINC03831157	-9.1
	ZINC00537795	-8.8			ZINC03831599	-8.86			ZINC03831193	-9.1
	ZINC01481815	-8.8			ZINC03817234	-8.85			ZINC03831423	-9.1
	ZINC01530585	-8.8			ZINC03831346	-8.85			ZINC03860453	-9.1
	ZINC01530747	-8.8			ZINC03944422	-8.85			ZINC03871613	-9.1
	ZINC01539579	-8.8			ZINC01530586	-8.84			ZINC03871615	-9.1
	ZINC01550477	-8.8			ZINC05763835	-8.84			ZINC03875357	-9.1
	ZINC01851149	-8.8			ZINC08551108	-8.84			ZINC03876158	-9.1
	ZINC02036915	-8.8			ZINC11592625	-8.84			ZINC03881958	-9.1
	ZINC03817234	-8.8			ZINC11592902	-8.84			ZINC04097356	-9.1
	ZINC03830305	-8.8			ZINC14879972	-8.84			ZINC04363416	-9.1
	ZINC03830402	-8.8			ZINC03830305	-8.83			ZINC05273679	-9.1
	ZINC03830428	-8.8			ZINC03831191	-8.83			ZINC05316843	-9.1
	ZINC03830555	-8.8			ZINC03831512	-8.83			ZINC06920406	-9.1
	ZINC03830557	-8.8			ZINC04245650	-8.83			ZINC11592581	-9.1
	ZINC03830845	-8.8			ZINC04574746	-8.83			ZINC11592591	-9.1
	ZINC03830857	-8.8			ZINC03875560	-8.82			ZINC11592732	-9.1
	ZINC03830883	-8.8			ZINC03977942	-8.82			ZINC11592879	-9.1
	ZINC03831123	-8.8			ZINC05276790	-8.82			ZINC11592903	-9.1
	ZINC03831191	-8.8			ZINC00598034	-8.81			ZINC11616479	-9.1
	ZINC03831215	-8.8			ZINC00601265	-8.81			ZINC12504523	-9.1
	ZINC03831243	-8.8			ZINC03830396	-8.81			ZINC13129998	-9.1
	ZINC03831346	-8.8			ZINC03872566	-8.8			ZINC14879987	-9.1
	ZINC03831493	-8.8			ZINC05316843	-8.8			ZINC18456289	-9.1
	ZINC03876078	-8.8			ZINC13513943	-8.8			ZINC21982951	-9.1
	ZINC03938746	-8.8			ZINC00601291	-8.79			ZINC26683062	-9.1
	ZINC03985982	-8.8			ZINC03977945	-8.79			ZINC00000416	-9
	ZINC04097286	-8.8			ZINC04544045	-8.79			ZINC01481831	-9
	ZINC04097457	-8.8			ZINC08034263	-8.79			ZINC01530585	-9
	ZINC04175630	-8.8			ZINC08551106	-8.79			ZINC01530612	-9
	ZINC04544045	-8.8			ZINC28643021	-8.79			ZINC01532344	-9
	ZINC05316843	-8.8			ZINC49783788	-8.79			ZINC03830286	-9
	ZINC06920406	-8.8			ZINC03830402	-8.78			ZINC03830287	-9
	ZINC08034234	-8.8			ZINC03830822	-8.78			ZINC03830305	-9
	ZINC14879972	-8.8			ZINC03876158	-8.78			ZINC03830406	-9
	ZINC18202350	-8.8			ZINC04097457	-8.78			ZINC03830595	-9
	ZINC18456289	-8.8			ZINC04212945	-8.78			ZINC03830673	-9
	ZINC28643021	-8.8			ZINC04363409	-8.78			ZINC03830883	-9
	ZINC38664623	-8.8			ZINC12484901	-8.78			ZINC03831150	-9
	ZINC53073961	-8.8			ZINC03823475	-8.77			ZINC03831215	-9
	ZINC00403010	-8.7			ZINC03830821	-8.77			ZINC03831427	-9
	ZINC00597013	-8.7			ZINC04097186	-8.77			ZINC03831614	-9
	ZINC00601265	-8.7			ZINC11592619	-8.77			ZINC03869855	-9
	ZINC00897240	-8.7			ZINC00403011	-8.76			ZINC03913937	-9
	ZINC01271441	-8.7			ZINC03830787	-8.76			ZINC03977945	-9
	ZINC01530586	-8.7			ZINC30690433	-8.76			ZINC04212851	-9
	ZINC03782486	-8.7			ZINC00601229	-8.75			ZINC04212938	-9
	ZINC03823475	-8.7			ZINC19796084	-8.75			ZINC04534031	-9
	ZINC03830308	-8.7			ZINC00537804	-8.74			ZINC08552017	-9
	ZINC03830394	-8.7			ZINC03830793	-8.74			ZINC11592736	-9
	ZINC03830434	-8.7			ZINC03869855	-8.74			ZINC11616036	-9
	ZINC03830639	-8.7			ZINC04097343	-8.74			ZINC13911941	-9
	ZINC03830673	-8.7			ZINC04544043	-8.74			ZINC18210358	-9
	ZINC03830787	-8.7			ZINC11592591	-8.74			ZINC28643021	-9
	ZINC03830973	-8.7			ZINC11592903	-8.74			ZINC38664623	-9
	ZINC03831198	-8.7			ZINC12318391	-8.74			ZINC49783788	-9
	ZINC03869855	-8.7			ZINC19632603	-8.74			ZINC00119978	-8.9
	ZINC03875334	-8.7			ZINC38664623	-8.74			ZINC00119983	-8.9
	ZINC03875357	-8.7			ZINC00538505	-8.73			ZINC00403010	-8.9
	ZINC03977945	-8.7			ZINC01271441	-8.72			ZINC00538415	-8.9
	ZINC04097186	-8.7			ZINC03830837	-8.72			ZINC01271441	-8.9
	ZINC04212945	-8.7			ZINC03830840	-8.72			ZINC01530586	-8.9
	ZINC04245650	-8.7			ZINC04166536	-8.72			ZINC01530886	-8.9
	ZINC04544044	-8.7			ZINC01481815	-8.71			ZINC01550477	-8.9
	ZINC04824235	-8.7			ZINC03830288	-8.71			ZINC01550499	-8.9
	ZINC05763835	-8.7			ZINC03830973	-8.71			ZINC02555404	-8.9
	ZINC08034263	-8.7			ZINC03978001	-8.71			ZINC03097990	-8.9
	ZINC08551107	-8.7			ZINC11616423	-8.71			ZINC03604145	-8.9
	ZINC08586065	-8.7			ZINC01550477	-8.7			ZINC03784384	-8.9
	ZINC09212428	-8.7			ZINC03831123	-8.7			ZINC03830401	-8.9
	ZINC11592591	-8.7			ZINC04097404	-8.7			ZINC03830428	-8.9
	ZINC11592619	-8.7			ZINC04544044	-8.7			ZINC03830434	-8.9
	ZINC11592620	-8.7			ZINC00897240	-8.69			ZINC03830600	-8.9
	ZINC11592624	-8.7			ZINC11616421	-8.69			ZINC03830615	-8.9
	ZINC11592625	-8.7			ZINC19360739	-8.69			ZINC03830638	-8.9
	ZINC11592879	-8.7			ZINC03876136	-8.68			ZINC03830856	-8.9
	ZINC11616423	-8.7			ZINC04097284	-8.68			ZINC03830859	-8.9
	ZINC12318391	-8.7			ZINC04175630	-8.68			ZINC03830984	-8.9
	ZINC13513942	-8.7			ZINC13513942	-8.68			ZINC03831089	-8.9
	ZINC13513943	-8.7			ZINC19632891	-8.68			ZINC03831365	-8.9
	ZINC13863965	-8.7			ZINC00537795	-8.67			ZINC03831366	-8.9
	ZINC00537755	-8.6			ZINC03830467	-8.67			ZINC03871614	-8.9
	ZINC00538483	-8.6			ZINC03830617	-8.67			ZINC03875334	-8.9
	ZINC00601229	-8.6			ZINC03831058	-8.67			ZINC03936683	-8.9
	ZINC00601291	-8.6			ZINC13298661	-8.67			ZINC03973334	-8.9
	ZINC00601293	-8.6			ZINC19795961	-8.67			ZINC03977862	-8.9
	ZINC00601304	-8.6			ZINC00597013	-8.66			ZINC03985982	-8.9
	ZINC01542915	-8.6			ZINC03604145	-8.66			ZINC03993855	-8.9
	ZINC03802417	-8.6			ZINC03830399	-8.66			ZINC04097308	-8.9
	ZINC03830288	-8.6			ZINC03833821	-8.66			ZINC04097343	-8.9
	ZINC03830397	-8.6			ZINC03938746	-8.66			ZINC04340274	-8.9
	ZINC03830399	-8.6			ZINC08551107	-8.66			ZINC04544044	-8.9
	ZINC03830436	-8.6			ZINC11592734	-8.66			ZINC04544045	-8.9
	ZINC03830615	-8.6			ZINC01851149	-8.65			ZINC05276790	-8.9
	ZINC03830636	-8.6			ZINC03830434	-8.65			ZINC05763835	-8.9
	ZINC03830793	-8.6			ZINC03875332	-8.65			ZINC11592733	-8.9
	ZINC03830821	-8.6			ZINC04097448	-8.65			ZINC11592880	-8.9
	ZINC03830837	-8.6			ZINC18456284	-8.65			ZINC11616421	-8.9
	ZINC03830840	-8.6			ZINC00537755	-8.64			ZINC11616423	-8.9
	ZINC03831363	-8.6			ZINC00537811	-8.64			ZINC12466745	-8.9
	ZINC03831512	-8.6			ZINC02036915	-8.64			ZINC12504271	-8.9
	ZINC03831600	-8.6			ZINC03830395	-8.64			ZINC13513942	-8.9
	ZINC03833821	-8.6			ZINC04097308	-8.64			ZINC18456332	-8.9
	ZINC03860453	-8.6			ZINC11679768	-8.64			ZINC38664624	-8.9
	ZINC03871960	-8.6			ZINC29051126	-8.64			ZINC38664626	-8.9
	ZINC03873936	-8.6			ZINC03830797	-8.63			ZINC00598034	-8.8
	ZINC03875332	-8.6			ZINC04081771	-8.63			ZINC00601304	-8.8
	ZINC03876136	-8.6			ZINC11616481	-8.63			ZINC01530747	-8.8
	ZINC03876158	-8.6			ZINC03830628	-8.62			ZINC03650334	-8.8
	ZINC04097304	-8.6			ZINC03831425	-8.62			ZINC03782486	-8.8
	ZINC04097404	-8.6			ZINC03831483	-8.62			ZINC03802417	-8.8
	ZINC04544043	-8.6			ZINC03860453	-8.62			ZINC03812892	-8.8
	ZINC04574746	-8.6			ZINC03875334	-8.62			ZINC03817234	-8.8
	ZINC05276790	-8.6			ZINC12466469	-8.62			ZINC03830337	-8.8
	ZINC08214590	-8.6			ZINC01542915	-8.61			ZINC03830403	-8.8
	ZINC11592734	-8.6			ZINC03782486	-8.61			ZINC03830436	-8.8
	ZINC11679768	-8.6			ZINC03830196	-8.61			ZINC03830599	-8.8
	ZINC12466469	-8.6			ZINC03830600	-8.61			ZINC03830602	-8.8
	ZINC12484901	-8.6			ZINC03830664	-8.61			ZINC03830764	-8.8
	ZINC13916432	-8.6			ZINC04097304	-8.61			ZINC03830845	-8.8
	ZINC18098320	-8.6			ZINC11592603	-8.61			ZINC03831058	-8.8
	ZINC19360739	-8.6			ZINC03830466	-8.6			ZINC03831191	-8.8
	ZINC19632603	-8.6			ZINC04824235	-8.6			ZINC03831493	-8.8
	ZINC19796082	-8.6			ZINC11592805	-8.6			ZINC03831615	-8.8
	ZINC30690433	-8.6			ZINC18456289	-8.6			ZINC03831616	-8.8
	ZINC00004724	-8.5			ZINC19796082	-8.6			ZINC03831617	-8.8
	ZINC00538065	-8.5			ZINC00601293	-8.59			ZINC03871960	-8.8
	ZINC00601310	-8.5			ZINC03830673	-8.59			ZINC03875484	-8.8
	ZINC00897251	-8.5			ZINC03831198	-8.59			ZINC03876078	-8.8
	ZINC00897408	-8.5			ZINC11592879	-8.59			ZINC03938746	-8.8
	ZINC03604145	-8.5			ZINC03775575	-8.58			ZINC04026555	-8.8
	ZINC03812892	-8.5			ZINC03830692	-8.58			ZINC04097344	-8.8
	ZINC03830196	-8.5			ZINC00538065	-8.57			ZINC04097457	-8.8
	ZINC03830400	-8.5			ZINC03830645	-8.57			ZINC04166536	-8.8
	ZINC03830401	-8.5			ZINC04062252	-8.57			ZINC04212854	-8.8
	ZINC03830433	-8.5			ZINC11616269	-8.57			ZINC04212945	-8.8
	ZINC03830617	-8.5			ZINC00004724	-8.56			ZINC04544043	-8.8
	ZINC03830618	-8.5			ZINC03830602	-8.56			ZINC09212428	-8.8
	ZINC03830664	-8.5			ZINC03830657	-8.56			ZINC11592737	-8.8
	ZINC03830716	-8.5			ZINC03875484	-8.56			ZINC11616626	-8.8
	ZINC03830778	-8.5			ZINC03882036	-8.56			ZINC12466469	-8.8
	ZINC03830779	-8.5			ZINC04026555	-8.56			ZINC13298436	-8.8
	ZINC03830822	-8.5			ZINC04097285	-8.56			ZINC13444037	-8.8
	ZINC03830847	-8.5			ZINC09212428	-8.56			ZINC13513943	-8.8
	ZINC03830856	-8.5			ZINC13916432	-8.56			ZINC13540519	-8.8
	ZINC03830859	-8.5			ZINC31356870	-8.56			ZINC19632603	-8.8
	ZINC03830871	-8.5			ZINC00601304	-8.55			ZINC29051126	-8.8
	ZINC03830872	-8.5			ZINC00601310	-8.55			ZINC33938184	-8.8
	ZINC03831058	-8.5			ZINC03831427	-8.55			ZINC00004319	-8.7
	ZINC03831090	-8.5			ZINC04097286	-8.55			ZINC00009073	-8.7
	ZINC03831483	-8.5			ZINC04212854	-8.55			ZINC00119988	-8.7
	ZINC03871614	-8.5			ZINC04340274	-8.55			ZINC00601265	-8.7
	ZINC03871615	-8.5			ZINC11592735	-8.55			ZINC00601293	-8.7
	ZINC03875560	-8.5			ZINC00000416	-8.54			ZINC00897240	-8.7
	ZINC03882036	-8.5			ZINC00897408	-8.54			ZINC00897408	-8.7
	ZINC03941496	-8.5			ZINC00968264	-8.54			ZINC01539579	-8.7
	ZINC03978001	-8.5			ZINC02039583	-8.54			ZINC01542931	-8.7
	ZINC04081771	-8.5			ZINC03802417	-8.54			ZINC02019839	-8.7
	ZINC04097284	-8.5			ZINC03830394	-8.54			ZINC03812897	-8.7
	ZINC04097285	-8.5			ZINC03830636	-8.54			ZINC03830196	-8.7
	ZINC04166536	-8.5			ZINC03830716	-8.54			ZINC03830335	-8.7
	ZINC04212851	-8.5			ZINC08552017	-8.54			ZINC03830336	-8.7
	ZINC04340274	-8.5			ZINC11592579	-8.53			ZINC03830433	-8.7
	ZINC04544047	-8.5			ZINC13298436	-8.53			ZINC03830601	-8.7
	ZINC08035451	-8.5			ZINC36388592	-8.53			ZINC03830617	-8.7
	ZINC08585135	-8.5			ZINC03830436	-8.52			ZINC03830639	-8.7
	ZINC11592735	-8.5			ZINC03830618	-8.52			ZINC03830664	-8.7
	ZINC11592805	-8.5			ZINC03830647	-8.52			ZINC03830763	-8.7
	ZINC11616481	-8.5			ZINC03831347	-8.52			ZINC03830779	-8.7
	ZINC13298661	-8.5			ZINC04544047	-8.52			ZINC03830787	-8.7
	ZINC13911941	-8.5			ZINC13911941	-8.52			ZINC03830849	-8.7
	ZINC18456284	-8.5			ZINC35024386	-8.52			ZINC03831087	-8.7
	ZINC19203912	-8.5			ZINC01489478	-8.51			ZINC03831090	-8.7
	ZINC19340795	-8.5			ZINC03812892	-8.51			ZINC03831243	-8.7
	ZINC19632891	-8.5			ZINC03830639	-8.51			ZINC03831346	-8.7
	ZINC19795961	-8.5			ZINC03830859	-8.51			ZINC03831598	-8.7
	ZINC19796087	-8.5			ZINC03920719	-8.51			ZINC03955219	-8.7
	ZINC29051126	-8.5			ZINC04212851	-8.51			ZINC04097186	-8.7
	ZINC29489118	-8.5			ZINC04363405	-8.51			ZINC11592603	-8.7
	ZINC38664624	-8.5			ZINC00001639	-8.5			ZINC19340795	-8.7
	ZINC38664626	-8.5			ZINC03830337	-8.5			ZINC19796080	-8.7
	ZINC00001246	-8.4			ZINC03830441	-8.5			ZINC28467879	-8.7
	ZINC00001639	-8.4			ZINC19364226	-8.5			ZINC33943584	-8.7
	ZINC00004319	-8.4			ZINC19796158	-8.5			ZINC35024386	-8.7
	ZINC00538186	-8.4			ZINC00896773	-8.49			ZINC00518397	-8.6
	ZINC00598034	-8.4			ZINC03830847	-8.49			ZINC00537795	-8.6
	ZINC00968264	-8.4			ZINC03831090	-8.49			ZINC00538186	-8.6
	ZINC01489478	-8.4			ZINC03831192	-8.49			ZINC00597013	-8.6
	ZINC01529463	-8.4			ZINC03831515	-8.49			ZINC00601229	-8.6
	ZINC01538857	-8.4			ZINC19796087	-8.49			ZINC01036041	-8.6
	ZINC01851132	-8.4			ZINC00004319	-8.48			ZINC01489478	-8.6
	ZINC02039583	-8.4			ZINC00403010	-8.48			ZINC01538857	-8.6
	ZINC02568036	-8.4			ZINC00897251	-8.48			ZINC02039583	-8.6
	ZINC03775575	-8.4			ZINC03830764	-8.48			ZINC03813024	-8.6
	ZINC03800008	-8.4			ZINC03831600	-8.48			ZINC03815418	-8.6
	ZINC03803377	-8.4			ZINC00001246	-8.47			ZINC03823475	-8.6
	ZINC03813024	-8.4			ZINC03800008	-8.47			ZINC03830197	-8.6
	ZINC03830286	-8.4			ZINC03830428	-8.47			ZINC03830394	-8.6
	ZINC03830395	-8.4			ZINC03830599	-8.47			ZINC03830399	-8.6
	ZINC03830398	-8.4			ZINC03830629	-8.47			ZINC03830404	-8.6
	ZINC03830408	-8.4			ZINC03830644	-8.47			ZINC03830466	-8.6
	ZINC03830467	-8.4			ZINC03871960	-8.47			ZINC03830469	-8.6
	ZINC03830469	-8.4			ZINC11592790	-8.47			ZINC03830628	-8.6
	ZINC03830628	-8.4			ZINC11592904	-8.47			ZINC03830636	-8.6
	ZINC03830644	-8.4			ZINC13298659	-8.47			ZINC03830765	-8.6
	ZINC03830645	-8.4			ZINC38664626	-8.47			ZINC03830791	-8.6
	ZINC03830647	-8.4			ZINC00538483	-8.46			ZINC03830821	-8.6
	ZINC03830657	-8.4			ZINC00608382	-8.46			ZINC03830837	-8.6
	ZINC03830659	-8.4			ZINC03830779	-8.46			ZINC03830840	-8.6
	ZINC03830692	-8.4			ZINC03830824	-8.46			ZINC03831097	-8.6
	ZINC03830797	-8.4			ZINC03831363	-8.46			ZINC03831269	-8.6
	ZINC03830870	-8.4			ZINC11592648	-8.46			ZINC03831271	-8.6
	ZINC03831347	-8.4			ZINC12503149	-8.46			ZINC03831494	-8.6
	ZINC03831515	-8.4			ZINC03830261	-8.45			ZINC03831512	-8.6
	ZINC03831598	-8.4			ZINC03830401	-8.45			ZINC03831601	-8.6
	ZINC03873817	-8.4			ZINC03830856	-8.45			ZINC03860825	-8.6
	ZINC03920719	-8.4			ZINC03955219	-8.45			ZINC04097404	-8.6
	ZINC03977764	-8.4			ZINC12503159	-8.45			ZINC04172330	-8.6
	ZINC04062252	-8.4			ZINC03814419	-8.44			ZINC04228231	-8.6
	ZINC04097293	-8.4			ZINC03830262	-8.44			ZINC04824235	-8.6
	ZINC04097308	-8.4			ZINC04172330	-8.44			ZINC08035451	-8.6
	ZINC04097310	-8.4			ZINC04428529	-8.44			ZINC08214483	-8.6
	ZINC04172330	-8.4			ZINC33943584	-8.44			ZINC09302203	-8.6
	ZINC04212854	-8.4			ZINC01529463	-8.43			ZINC11592589	-8.6
	ZINC04428529	-8.4			ZINC03831247	-8.43			ZINC11592590	-8.6
	ZINC11592603	-8.4			ZINC03830287	-8.42			ZINC11592805	-8.6
	ZINC11592648	-8.4			ZINC03830770	-8.42			ZINC11616269	-8.6
	ZINC11592790	-8.4			ZINC03876078	-8.42			ZINC11679768	-8.6
	ZINC11592880	-8.4			ZINC04097293	-8.42			ZINC12484926	-8.6
	ZINC11616269	-8.4			ZINC13863965	-8.42			ZINC12503149	-8.6
	ZINC11616274	-8.4			ZINC03831614	-8.41			ZINC12504524	-8.6
	ZINC11616422	-8.4			ZINC12466745	-8.41			ZINC13298661	-8.6
	ZINC11616761	-8.4			ZINC28467879	-8.41			ZINC18456284	-8.6
	ZINC12503149	-8.4			ZINC29489118	-8.4			ZINC19203912	-8.6
	ZINC13298436	-8.4			ZINC03803377	-8.39			ZINC19360739	-8.6
	ZINC18324776	-8.4			ZINC03830397	-8.39			ZINC19796082	-8.6
	ZINC19364226	-8.4			ZINC03830778	-8.39			ZINC19796087	-8.6
	ZINC19364228	-8.4			ZINC03871613	-8.39			ZINC29489118	-8.6
	ZINC19796158	-8.4			ZINC03977862	-8.39			ZINC30690433	-8.6
	ZINC26894874	-8.4			ZINC19340795	-8.39			ZINC00003911	-8.5
	ZINC28467879	-8.4			ZINC00896755	-8.38			ZINC00020252	-8.5
	ZINC33943584	-8.4			ZINC03830286	-8.38			ZINC00057278	-8.5
	ZINC36388592	-8.4			ZINC03830745	-8.38			ZINC00057320	-8.5
	ZINC00001950	-8.3			ZINC03830838	-8.38			ZINC00155525	-8.5
	ZINC00005823	-8.3			ZINC03871614	-8.38			ZINC00538483	-8.5
	ZINC00121541	-8.3			ZINC11592839	-8.38			ZINC00601305	-8.5
	ZINC00537811	-8.3			ZINC13540519	-8.38			ZINC00601310	-8.5
	ZINC01530579	-8.3			ZINC00538186	-8.37			ZINC00896595	-8.5
	ZINC01530977	-8.3			ZINC00608261	-8.37			ZINC00897251	-8.5
	ZINC01540228	-8.3			ZINC03782818	-8.37			ZINC00968264	-8.5
	ZINC01567421	-8.3			ZINC03830335	-8.37			ZINC01529463	-8.5
	ZINC02019839	-8.3			ZINC03830403	-8.37			ZINC01530580	-8.5
	ZINC02598638	-8.3			ZINC03830786	-8.37			ZINC01532585	-8.5
	ZINC03782818	-8.3			ZINC12503068	-8.37			ZINC01542915	-8.5
	ZINC03830197	-8.3			ZINC00001950	-8.36			ZINC01851132	-8.5
	ZINC03830261	-8.3			ZINC00121541	-8.36			ZINC01851149	-8.5
	ZINC03830262	-8.3			ZINC00537805	-8.36			ZINC03800008	-8.5
	ZINC03830287	-8.3			ZINC03782599	-8.36			ZINC03830261	-8.5
	ZINC03830306	-8.3			ZINC03830336	-8.36			ZINC03830285	-8.5
	ZINC03830336	-8.3			ZINC03830620	-8.36			ZINC03830397	-8.5
	ZINC03830337	-8.3			ZINC03830796	-8.36			ZINC03830618	-8.5
	ZINC03830403	-8.3			ZINC03860825	-8.36			ZINC03830629	-8.5
	ZINC03830405	-8.3			ZINC04113802	-8.36			ZINC03830659	-8.5
	ZINC03830466	-8.3			ZINC05275963	-8.36			ZINC03830770	-8.5
	ZINC03830599	-8.3			ZINC08035451	-8.36			ZINC03830797	-8.5
	ZINC03830600	-8.3			ZINC08551464	-8.36			ZINC03830822	-8.5
	ZINC03830602	-8.3			ZINC11592649	-8.36			ZINC03831068	-8.5
	ZINC03830629	-8.3			ZINC11592736	-8.36			ZINC03831095	-8.5
	ZINC03830656	-8.3			ZINC11616422	-8.36			ZINC03831096	-8.5
	ZINC03830658	-8.3			ZINC02011568	-8.35			ZINC03831123	-8.5
	ZINC03830745	-8.3			ZINC03830404	-8.35			ZINC03831198	-8.5
	ZINC03830746	-8.3			ZINC03831061	-8.35			ZINC03831249	-8.5
	ZINC03830764	-8.3			ZINC18324776	-8.35			ZINC03831317	-8.5
	ZINC03830770	-8.3			ZINC00005823	-8.34			ZINC03831347	-8.5
	ZINC03830786	-8.3			ZINC00033517	-8.34			ZINC03831369	-8.5
	ZINC03830824	-8.3			ZINC00537931	-8.34			ZINC03831483	-8.5
	ZINC03831097	-8.3			ZINC00897089	-8.34			ZINC03873936	-8.5
	ZINC03831192	-8.3			ZINC03813024	-8.34			ZINC03875483	-8.5
	ZINC03831220	-8.3			ZINC03830197	-8.34			ZINC04081771	-8.5
	ZINC03831247	-8.3			ZINC03830408	-8.34			ZINC04097293	-8.5
	ZINC03831249	-8.3			ZINC03830763	-8.34			ZINC04544047	-8.5
	ZINC03831366	-8.3			ZINC03830873	-8.34			ZINC05844788	-8.5
	ZINC03831462	-8.3			ZINC03831366	-8.34			ZINC08101114	-8.5
	ZINC03860825	-8.3			ZINC03871612	-8.34			ZINC08214681	-8.5
	ZINC03871613	-8.3			ZINC11592791	-8.34			ZINC08220548	-8.5
	ZINC03871698	-8.3			ZINC11616761	-8.34			ZINC11592588	-8.5
	ZINC03875484	-8.3			ZINC26894874	-8.34			ZINC11592904	-8.5
	ZINC03875998	-8.3			ZINC02568036	-8.33			ZINC11616274	-8.5
	ZINC03955219	-8.3			ZINC03830619	-8.33			ZINC11616481	-8.5
	ZINC03977862	-8.3			ZINC03830656	-8.33			ZINC12503068	-8.5
	ZINC04026555	-8.3			ZINC03831615	-8.33			ZINC14879992	-8.5
	ZINC04097185	-8.3			ZINC00009073	-8.32			ZINC19364228	-8.5
	ZINC04113802	-8.3			ZINC03831157	-8.32			ZINC20444132	-8.5
	ZINC04676376	-8.3			ZINC04097310	-8.32			ZINC26573040	-8.5
	ZINC08552017	-8.3			ZINC11592582	-8.32			ZINC36388592	-8.5
	ZINC11592579	-8.3			ZINC11592589	-8.32			ZINC00001639	-8.4
	ZINC11592649	-8.3			ZINC01698105	-8.31			ZINC00004724	-8.4
	ZINC11592736	-8.3			ZINC03812897	-8.31			ZINC00039092	-8.4
	ZINC11592839	-8.3			ZINC03830398	-8.31			ZINC00057321	-8.4
	ZINC11616421	-8.3			ZINC03830659	-8.31			ZINC00121541	-8.4
	ZINC11616626	-8.3			ZINC05844788	-8.31			ZINC00537755	-8.4
	ZINC12503068	-8.3			ZINC18210358	-8.31			ZINC00537811	-8.4
	ZINC12503159	-8.3			ZINC19796080	-8.31			ZINC00538362	-8.4
	ZINC18067894	-8.3			ZINC00403566	-8.3			ZINC00601291	-8.4
	ZINC18456286	-8.3			ZINC03786192	-8.3			ZINC00608261	-8.4
	ZINC18456332	-8.3			ZINC03830601	-8.3			ZINC00896755	-8.4
	ZINC19632614	-8.3			ZINC03830765	-8.3			ZINC00897089	-8.4
	ZINC22446634	-8.3			ZINC03875998	-8.3			ZINC00898188	-8.4
	ZINC35024386	-8.3			ZINC06094354	-8.3			ZINC01542929	-8.4
	ZINC00003649	-8.2			ZINC00003649	-8.29			ZINC01562698	-8.4
	ZINC00009073	-8.2			ZINC00518397	-8.29			ZINC02568036	-8.4
	ZINC00033517	-8.2			ZINC00896595	-8.29			ZINC03814419	-8.4
	ZINC00403566	-8.2			ZINC01271086	-8.29			ZINC03830226	-8.4
	ZINC00518397	-8.2			ZINC01540228	-8.29			ZINC03830395	-8.4
	ZINC00537931	-8.2			ZINC01567421	-8.29			ZINC03830398	-8.4
	ZINC00538362	-8.2			ZINC01707475	-8.29			ZINC03830400	-8.4
	ZINC00601305	-8.2			ZINC03831493	-8.29			ZINC03830413	-8.4
	ZINC00607900	-8.2			ZINC03831616	-8.29			ZINC03830645	-8.4
	ZINC00608261	-8.2			ZINC03831617	-8.29			ZINC03830647	-8.4
	ZINC00608382	-8.2			ZINC19203912	-8.29			ZINC03830657	-8.4
	ZINC00896595	-8.2			ZINC03830469	-8.28			ZINC03830716	-8.4
	ZINC00896755	-8.2			ZINC03830746	-8.28			ZINC03830778	-8.4
	ZINC00897089	-8.2			ZINC03831068	-8.28			ZINC03830796	-8.4
	ZINC01036041	-8.2			ZINC13523046	-8.28			ZINC03830850	-8.4
	ZINC01530761	-8.2			ZINC13537284	-8.28			ZINC03830870	-8.4
	ZINC01530877	-8.2			ZINC19361042	-8.28			ZINC03830982	-8.4
	ZINC01542931	-8.2			ZINC33956087	-8.28			ZINC03831004	-8.4
	ZINC01698105	-8.2			ZINC03830788	-8.27			ZINC03831061	-8.4
	ZINC02011568	-8.2			ZINC03830795	-8.27			ZINC03831086	-8.4
	ZINC02021839	-8.2			ZINC11616273	-8.27			ZINC03831088	-8.4
	ZINC03782599	-8.2			ZINC53229445	-8.27			ZINC03831091	-8.4
	ZINC03812897	-8.2			ZINC01542931	-8.26			ZINC03831192	-8.4
	ZINC03812958	-8.2			ZINC03830658	-8.26			ZINC03831270	-8.4
	ZINC03830413	-8.2			ZINC03831004	-8.26			ZINC03831364	-8.4
	ZINC03830441	-8.2			ZINC19228902	-8.26			ZINC03831367	-8.4
	ZINC03830473	-8.2			ZINC53682936	-8.26			ZINC03831422	-8.4
	ZINC03830601	-8.2			ZINC01280665	-8.25			ZINC03831515	-8.4
	ZINC03830604	-8.2			ZINC02019839	-8.25			ZINC03871698	-8.4
	ZINC03830763	-8.2			ZINC03830823	-8.25			ZINC03914809	-8.4
	ZINC03830765	-8.2			ZINC03871698	-8.25			ZINC03920719	-8.4
	ZINC03830788	-8.2			ZINC03830400	-8.24			ZINC03924790	-8.4
	ZINC03830795	-8.2			ZINC03830540	-8.24			ZINC03927870	-8.4
	ZINC03830796	-8.2			ZINC03831246	-8.24			ZINC03977764	-8.4
	ZINC03830838	-8.2			ZINC03831258	-8.24			ZINC04062252	-8.4
	ZINC03830849	-8.2			ZINC03831583	-8.24			ZINC04097284	-8.4
	ZINC03830873	-8.2			ZINC04213057	-8.24			ZINC04363412	-8.4
	ZINC03831004	-8.2			ZINC06500184	-8.24			ZINC05275963	-8.4
	ZINC03831061	-8.2			ZINC19594557	-8.24			ZINC08575811	-8.4
	ZINC03831089	-8.2			ZINC22443609	-8.24			ZINC11616276	-8.4
	ZINC03831096	-8.2			ZINC33938184	-8.24			ZINC12484965	-8.4
	ZINC03831258	-8.2			ZINC00537891	-8.23			ZINC13298659	-8.4
	ZINC03831281	-8.2			ZINC03830593	-8.23			ZINC13523046	-8.4
	ZINC03831365	-8.2			ZINC03830640	-8.23			ZINC13863965	-8.4
	ZINC03831492	-8.2			ZINC03830791	-8.23			ZINC13916432	-8.4
	ZINC03831601	-8.2			ZINC03830870	-8.23			ZINC18456286	-8.4
	ZINC03831614	-8.2			ZINC03956919	-8.23			ZINC19228902	-8.4
	ZINC03871612	-8.2			ZINC04097416	-8.23			ZINC19796158	-8.4
	ZINC04213057	-8.2			ZINC13473744	-8.23			ZINC22446634	-8.4
	ZINC04363409	-8.2			ZINC38664624	-8.23			ZINC26894874	-8.4
	ZINC04474682	-8.2			ZINC03813047	-8.22			ZINC00001246	-8.3
	ZINC04693575	-8.2			ZINC03830783	-8.22			ZINC00001950	-8.3
	ZINC05275963	-8.2			ZINC03830850	-8.22			ZINC00020253	-8.3
	ZINC08551464	-8.2			ZINC03831091	-8.22			ZINC00057319	-8.3
	ZINC11592582	-8.2			ZINC03831218	-8.22			ZINC00391802	-8.3
	ZINC11592589	-8.2			ZINC00000903	-8.21			ZINC00403529	-8.3
	ZINC11592590	-8.2			ZINC01851132	-8.21			ZINC00509440	-8.3
	ZINC11616398	-8.2			ZINC03830849	-8.21			ZINC00608382	-8.3
	ZINC12484926	-8.2			ZINC04214767	-8.21			ZINC00643114	-8.3
	ZINC13298659	-8.2			ZINC08220548	-8.21			ZINC00897222	-8.3
	ZINC13523046	-8.2			ZINC01271085	-8.2			ZINC01530877	-8.3
	ZINC13540519	-8.2			ZINC03808779	-8.2			ZINC01698105	-8.3
	ZINC18210358	-8.2			ZINC03831096	-8.2			ZINC02011568	-8.3
	ZINC19228902	-8.2			ZINC03831514	-8.2			ZINC02036848	-8.3
	ZINC19796168	-8.2			ZINC03977883	-8.2			ZINC02598638	-8.3
	ZINC22446644	-8.2			ZINC13466974	-8.2			ZINC03812865	-8.3
	ZINC33938184	-8.2			ZINC00002212	-8.19			ZINC03812989	-8.3
	ZINC53229445	-8.2			ZINC00403533	-8.19			ZINC03813047	-8.3
	ZINC00000347	-8.1			ZINC00538362	-8.19			ZINC03815424	-8.3
	ZINC00002212	-8.1			ZINC03830782	-8.19			ZINC03830183	-8.3
	ZINC00057278	-8.1			ZINC03830872	-8.19			ZINC03830262	-8.3
	ZINC00490791	-8.1			ZINC03831222	-8.19			ZINC03830306	-8.3
	ZINC00509440	-8.1			ZINC03875483	-8.19			ZINC03830308	-8.3
	ZINC00607970	-8.1			ZINC03914809	-8.19			ZINC03830640	-8.3
	ZINC00608288	-8.1			ZINC03977764	-8.19			ZINC03830658	-8.3
	ZINC00643114	-8.1			ZINC04475353	-8.19			ZINC03830667	-8.3
	ZINC00897222	-8.1			ZINC07997897	-8.19			ZINC03830692	-8.3
	ZINC00968337	-8.1			ZINC11592590	-8.19			ZINC03830745	-8.3
	ZINC01530580	-8.1			ZINC11996575	-8.19			ZINC03830746	-8.3
	ZINC01530689	-8.1			ZINC22446634	-8.19			ZINC03830782	-8.3
	ZINC01542392	-8.1			ZINC00897222	-8.18			ZINC03830786	-8.3
	ZINC01707475	-8.1			ZINC00968337	-8.18			ZINC03830795	-8.3
	ZINC03650334	-8.1			ZINC01538857	-8.18			ZINC03830824	-8.3
	ZINC03812923	-8.1			ZINC03830646	-8.18			ZINC03830851	-8.3
	ZINC03813047	-8.1			ZINC00601272	-8.17			ZINC03831218	-8.3
	ZINC03814363	-8.1			ZINC00643114	-8.17			ZINC03831246	-8.3
	ZINC03814419	-8.1			ZINC00897085	-8.17			ZINC03831368	-8.3
	ZINC03830404	-8.1			ZINC01530580	-8.17			ZINC03831461	-8.3
	ZINC03830594	-8.1			ZINC01530761	-8.17			ZINC03873817	-8.3
	ZINC03830619	-8.1			ZINC02598638	-8.17			ZINC03876000	-8.3
	ZINC03830620	-8.1			ZINC03814363	-8.17			ZINC03914808	-8.3
	ZINC03830640	-8.1			ZINC03830774	-8.17			ZINC03920027	-8.3
	ZINC03830646	-8.1			ZINC03831364	-8.17			ZINC03941496	-8.3
	ZINC03830774	-8.1			ZINC03831365	-8.17			ZINC03977767	-8.3
	ZINC03830776	-8.1			ZINC03831492	-8.17			ZINC03977883	-8.3
	ZINC03830782	-8.1			ZINC03871723	-8.17			ZINC04097185	-8.3
	ZINC03830783	-8.1			ZINC03873817	-8.17			ZINC04214767	-8.3
	ZINC03830791	-8.1			ZINC19364228	-8.17			ZINC04245646	-8.3
	ZINC03830823	-8.1			ZINC00538273	-8.16			ZINC04363409	-8.3
	ZINC03830839	-8.1			ZINC03812841	-8.16			ZINC04428529	-8.3
	ZINC03831068	-8.1			ZINC03831087	-8.16			ZINC06500184	-8.3
	ZINC03831095	-8.1			ZINC03831219	-8.16			ZINC11565587	-8.3
	ZINC03831218	-8.1			ZINC03831224	-8.16			ZINC11592579	-8.3
	ZINC03831246	-8.1			ZINC03831270	-8.16			ZINC11616273	-8.3
	ZINC03831317	-8.1			ZINC03875980	-8.16			ZINC11616422	-8.3
	ZINC03831364	-8.1			ZINC04245646	-8.16			ZINC11616761	-8.3
	ZINC03831367	-8.1			ZINC12504524	-8.16			ZINC12503159	-8.3
	ZINC03831369	-8.1			ZINC21984080	-8.16			ZINC13466974	-8.3
	ZINC03831514	-8.1			ZINC00155525	-8.15			ZINC13520815	-8.3
	ZINC03831583	-8.1			ZINC03814394	-8.15			ZINC13648755	-8.3
	ZINC03831615	-8.1			ZINC03830604	-8.15			ZINC18067894	-8.3
	ZINC03831616	-8.1			ZINC03831045	-8.15			ZINC18098320	-8.3
	ZINC03831617	-8.1			ZINC03831598	-8.15			ZINC19364226	-8.3
	ZINC03871723	-8.1			ZINC06920406	-8.15			ZINC19632891	-8.3
	ZINC03872123	-8.1			ZINC08214692	-8.15			ZINC21984080	-8.3
	ZINC03875483	-8.1			ZINC08552391	-8.15			ZINC22446644	-8.3
	ZINC03875980	-8.1			ZINC11616275	-8.15			ZINC31356923	-8.3
	ZINC03914809	-8.1			ZINC19632834	-8.15			ZINC38664625	-8.3
	ZINC03920027	-8.1			ZINC19796168	-8.15			ZINC00001773	-8.2
	ZINC03920355	-8.1			ZINC21983537	-8.15			ZINC00003649	-8.2
	ZINC03926298	-8.1			ZINC01530877	-8.14			ZINC00005823	-8.2
	ZINC03977767	-8.1			ZINC01713960	-8.14			ZINC00012342	-8.2
	ZINC03977883	-8.1			ZINC03812958	-8.14			ZINC00033517	-8.2
	ZINC04213094	-8.1			ZINC03815424	-8.14			ZINC00056446	-8.2
	ZINC04214767	-8.1			ZINC03830413	-8.14			ZINC00057255	-8.2
	ZINC06094354	-8.1			ZINC03830667	-8.14			ZINC00402777	-8.2
	ZINC06500184	-8.1			ZINC03831044	-8.14			ZINC00403533	-8.2
	ZINC07997897	-8.1			ZINC03831089	-8.14			ZINC00537931	-8.2
	ZINC08214692	-8.1			ZINC03831459	-8.14			ZINC00538065	-8.2
	ZINC11592791	-8.1			ZINC04213094	-8.14			ZINC01041156	-8.2
	ZINC11592904	-8.1			ZINC11616274	-8.14			ZINC01271085	-8.2
	ZINC11616273	-8.1			ZINC11996574	-8.14			ZINC01540228	-8.2
	ZINC11616420	-8.1			ZINC12484926	-8.14			ZINC01542392	-8.2
	ZINC11996574	-8.1			ZINC19796155	-8.14			ZINC01567421	-8.2
	ZINC11996575	-8.1			ZINC00000504	-8.13			ZINC01571045	-8.2
	ZINC12503197	-8.1			ZINC00490791	-8.13			ZINC01707475	-8.2
	ZINC12504524	-8.1			ZINC01041156	-8.13			ZINC02021839	-8.2
	ZINC13466974	-8.1			ZINC03774999	-8.13			ZINC02036738	-8.2
	ZINC13473744	-8.1			ZINC03812923	-8.13			ZINC02126310	-8.2
	ZINC19361042	-8.1			ZINC03831220	-8.13			ZINC03201889	-8.2
	ZINC19594557	-8.1			ZINC03831269	-8.13			ZINC03782599	-8.2
	ZINC19796155	-8.1			ZINC03831281	-8.13			ZINC03782818	-8.2
	ZINC20444132	-8.1			ZINC03831317	-8.13			ZINC03803377	-8.2
	ZINC21983537	-8.1			ZINC03831584	-8.13			ZINC03808779	-8.2
	ZINC21984080	-8.1			ZINC18456286	-8.13			ZINC03812841	-8.2
	ZINC22443609	-8.1			ZINC00000347	-8.12			ZINC03812983	-8.2
	ZINC26573040	-8.1			ZINC02036738	-8.12			ZINC03814363	-8.2
	ZINC31356870	-8.1			ZINC03830405	-8.12			ZINC03814394	-8.2
	ZINC31356923	-8.1			ZINC03830839	-8.12			ZINC03830182	-8.2
	ZINC00000504	-8			ZINC03830885	-8.12			ZINC03830184	-8.2
	ZINC00000903	-8			ZINC03872123	-8.12			ZINC03830198	-8.2
	ZINC00001402	-8			ZINC04693574	-8.12			ZINC03830224	-8.2
	ZINC00001968	-8			ZINC11592837	-8.12			ZINC03830408	-8.2
	ZINC00003911	-8			ZINC14879992	-8.12			ZINC03830473	-8.2
	ZINC00004448	-8			ZINC15449257	-8.12			ZINC03830620	-8.2
	ZINC00033518	-8			ZINC20444132	-8.12			ZINC03830644	-8.2
	ZINC00056446	-8			ZINC43677065	-8.12			ZINC03830656	-8.2
	ZINC00057422	-8			ZINC00001261	-8.11			ZINC03830774	-8.2
	ZINC00119985	-8			ZINC00001402	-8.11			ZINC03830783	-8.2
	ZINC00155525	-8			ZINC00391802	-8.11			ZINC03830788	-8.2
	ZINC00402777	-8			ZINC00403529	-8.11			ZINC03830790	-8.2
	ZINC00403533	-8			ZINC00509440	-8.11			ZINC03830838	-8.2
	ZINC00537891	-8			ZINC00896485	-8.11			ZINC03830847	-8.2
	ZINC00538159	-8			ZINC03776633	-8.11			ZINC03830848	-8.2
	ZINC00601270	-8			ZINC03830308	-8.11			ZINC03830886	-8.2
	ZINC00601272	-8			ZINC03831093	-8.11			ZINC03831044	-8.2
	ZINC00601309	-8			ZINC03831225	-8.11			ZINC03831045	-8.2
	ZINC00608106	-8			ZINC03831368	-8.11			ZINC03831224	-8.2
	ZINC00896485	-8			ZINC04693575	-8.11			ZINC03831235	-8.2
	ZINC00898188	-8			ZINC00004448	-8.1			ZINC03831258	-8.2
	ZINC00968330	-8			ZINC03830198	-8.1			ZINC03831268	-8.2
	ZINC01041156	-8			ZINC03830204	-8.1			ZINC03831379	-8.2
	ZINC01081579	-8			ZINC03830473	-8.1			ZINC03831424	-8.2
	ZINC01271085	-8			ZINC13520815	-8.1			ZINC03831462	-8.2
	ZINC01280665	-8			ZINC00001968	-8.09			ZINC03873157	-8.2
	ZINC01530774	-8			ZINC00601305	-8.09			ZINC03875998	-8.2
	ZINC01542930	-8			ZINC03831581	-8.09			ZINC03875999	-8.2
	ZINC01562698	-8			ZINC06224497	-8.09			ZINC03977884	-8.2
	ZINC01707476	-8			ZINC11592588	-8.09			ZINC03977952	-8.2
	ZINC01713761	-8			ZINC11616626	-8.09			ZINC03977994	-8.2
	ZINC01843099	-8			ZINC00402954	-8.08			ZINC04026439	-8.2
	ZINC01850376	-8			ZINC00608288	-8.08			ZINC04097309	-8.2
	ZINC02012726	-8			ZINC03830538	-8.08			ZINC04097416	-8.2
	ZINC02036738	-8			ZINC03830743	-8.08			ZINC04113802	-8.2
	ZINC02570895	-8			ZINC03831046	-8.08			ZINC04693575	-8.2
	ZINC03776633	-8			ZINC03831059	-8.08			ZINC05275870	-8.2
	ZINC03786192	-8			ZINC03875417	-8.08			ZINC08101115	-8.2
	ZINC03808779	-8			ZINC03876186	-8.08			ZINC08552391	-8.2
	ZINC03812841	-8			ZINC03920027	-8.08			ZINC11592582	-8.2
	ZINC03814394	-8			ZINC11726211	-8.08			ZINC11592839	-8.2
	ZINC03815424	-8			ZINC12503197	-8.08			ZINC11616368	-8.2
	ZINC03830182	-8			ZINC53230301	-8.08			ZINC12484919	-8.2
	ZINC03830198	-8			ZINC00033518	-8.07			ZINC13831150	-8.2
	ZINC03830335	-8			ZINC00119985	-8.07			ZINC19632614	-8.2
	ZINC03830414	-8			ZINC00967787	-8.07			ZINC21983537	-8.2
	ZINC03830442	-8			ZINC03830484	-8.07			ZINC31356870	-8.2
	ZINC03830484	-8			ZINC03830871	-8.07			ZINC43677060	-8.2
	ZINC03830513	-8			ZINC03830884	-8.07			ZINC53229445	-8.2
	ZINC03830538	-8			ZINC03830886	-8.07			ZINC00000347	-8.1
	ZINC03830540	-8			ZINC03831221	-8.07			ZINC00000740	-8.1
	ZINC03830564	-8			ZINC03831241	-8.07			ZINC00000856	-8.1
	ZINC03830667	-8			ZINC03831462	-8.07			ZINC00001758	-8.1
	ZINC03830743	-8			ZINC03871880	-8.07			ZINC00002212	-8.1
	ZINC03830777	-8			ZINC03873157	-8.07			ZINC00004448	-8.1
	ZINC03830886	-8			ZINC04363412	-8.07			ZINC00120286	-8.1
	ZINC03831044	-8			ZINC18456332	-8.07			ZINC00389747	-8.1
	ZINC03831045	-8			ZINC21984082	-8.07			ZINC00402954	-8.1
	ZINC03831046	-8			ZINC34967244	-8.07			ZINC00403566	-8.1
	ZINC03831087	-8			ZINC00057278	-8.06			ZINC00490791	-8.1
	ZINC03831091	-8			ZINC01530749	-8.06			ZINC00538159	-8.1
	ZINC03831219	-8			ZINC01530774	-8.06			ZINC00601249	-8.1
	ZINC03831221	-8			ZINC01562698	-8.06			ZINC00601270	-8.1
	ZINC03831222	-8			ZINC03815418	-8.06			ZINC00601301	-8.1
	ZINC03831224	-8			ZINC03830306	-8.06			ZINC00608179	-8.1
	ZINC03831241	-8			ZINC03830777	-8.06			ZINC00608288	-8.1
	ZINC03831269	-8			ZINC03831601	-8.06			ZINC00896485	-8.1
	ZINC03831271	-8			ZINC13648755	-8.06			ZINC00897256	-8.1
	ZINC03831379	-8			ZINC31356923	-8.06			ZINC00897258	-8.1
	ZINC03831401	-8			ZINC00402777	-8.05			ZINC00967787	-8.1
	ZINC03831459	-8			ZINC00607970	-8.05			ZINC00968330	-8.1
	ZINC03831581	-8			ZINC01081579	-8.05			ZINC00968337	-8.1
	ZINC03873157	-8			ZINC02012726	-8.05			ZINC01041177	-8.1
	ZINC03875417	-8			ZINC02032615	-8.05			ZINC01530977	-8.1
	ZINC03875999	-8			ZINC03831205	-8.05			ZINC01542930	-8.1
	ZINC03876023	-8			ZINC03831217	-8.05			ZINC01543916	-8.1
	ZINC03876186	-8			ZINC03831367	-8.05			ZINC01849559	-8.1
	ZINC03924790	-8			ZINC03831379	-8.05			ZINC02570895	-8.1
	ZINC03943279	-8			ZINC03831401	-8.05			ZINC03201891	-8.1
	ZINC03944422	-8			ZINC03871615	-8.05			ZINC03604143	-8.1
	ZINC03956919	-8			ZINC03875999	-8.05			ZINC03616640	-8.1
	ZINC04026439	-8			ZINC11592880	-8.05			ZINC03774999	-8.1
	ZINC04097309	-8			ZINC13831150	-8.05			ZINC03776633	-8.1
	ZINC04097416	-8			ZINC19632839	-8.05			ZINC03786192	-8.1
	ZINC04228231	-8			ZINC00004785	-8.04			ZINC03806721	-8.1
	ZINC04245646	-8			ZINC00898188	-8.04			ZINC03812923	-8.1
	ZINC04363412	-8			ZINC03831129	-8.04			ZINC03812958	-8.1
	ZINC04474405	-8			ZINC03876023	-8.04			ZINC03830199	-8.1
	ZINC04475353	-8			ZINC03924790	-8.04			ZINC03830334	-8.1
	ZINC04693574	-8			ZINC08575811	-8.04			ZINC03830405	-8.1
	ZINC08220548	-8			ZINC11616400	-8.04			ZINC03830414	-8.1
	ZINC09302203	-8			ZINC36378575	-8.04			ZINC03830467	-8.1
	ZINC11592588	-8			ZINC43677060	-8.04			ZINC03830604	-8.1
	ZINC11592837	-8			ZINC00001624	-8.03			ZINC03830619	-8.1
	ZINC11616276	-8			ZINC00601301	-8.03			ZINC03830642	-8.1
	ZINC11616400	-8			ZINC26573040	-8.03			ZINC03830643	-8.1
	ZINC11996576	-8			ZINC33956088	-8.03			ZINC03830646	-8.1
	ZINC12461841	-8			ZINC00001773	-8.02			ZINC03830776	-8.1
	ZINC12484965	-8			ZINC00968330	-8.02			ZINC03830823	-8.1
	ZINC12503133	-8			ZINC03831097	-8.02			ZINC03830839	-8.1
	ZINC13298439	-8			ZINC03831248	-8.02			ZINC03830871	-8.1
	ZINC13520815	-8			ZINC03941496	-8.02			ZINC03830873	-8.1
	ZINC13831150	-8			ZINC11592835	-8.02			ZINC03830884	-8.1
	ZINC13831151	-8			ZINC21985879	-8.02			ZINC03830885	-8.1
	ZINC19632628	-8			ZINC00601270	-8.01			ZINC03830970	-8.1
	ZINC19632834	-8			ZINC01542930	-8.01			ZINC03830997	-8.1
	ZINC21297660	-8			ZINC01707875	-8.01			ZINC03831043	-8.1
	ZINC21984082	-8			ZINC03831088	-8.01			ZINC03831046	-8.1
	ZINC21985879	-8			ZINC03831458	-8.01			ZINC03831059	-8.1
	ZINC28631694	-8			ZINC04062829	-8.01			ZINC03831093	-8.1
	ZINC34967244	-8			ZINC04428372	-8.01			ZINC03831185	-8.1
	ZINC43677060	-8			ZINC05651667	-8.01			ZINC03831217	-8.1
	ZINC43677065	-8			ZINC11592604	-8.01			ZINC03831219	-8.1
	ZINC53164616	-8			ZINC11616398	-8.01			ZINC03831220	-8.1
	ZINC53230301	-8			ZINC19418959	-8.01			ZINC03831222	-8.1
	ZINC00000740	-7.9			ZINC53164616	-8.01			ZINC03831225	-8.1
	ZINC00001175	-7.9			ZINC01036041	-8			ZINC03831247	-8.1
	ZINC00001261	-7.9			ZINC03616640	-8			ZINC03831248	-8.1
	ZINC00001758	-7.9			ZINC03830226	-8			ZINC03831458	-8.1
	ZINC00020253	-7.9			ZINC03830642	-8			ZINC03831460	-8.1
	ZINC00057522	-7.9			ZINC03830643	-8			ZINC03831467	-8.1
	ZINC00119978	-7.9			ZINC03830776	-8			ZINC03831468	-8.1
	ZINC00389747	-7.9			ZINC03831043	-8			ZINC03831492	-8.1
	ZINC00391802	-7.9			ZINC03920673	-8			ZINC03831514	-8.1
	ZINC00402954	-7.9			ZINC11592737	-8			ZINC03831583	-8.1
	ZINC00403529	-7.9			ZINC11996576	-8			ZINC03860156	-8.1
	ZINC00527386	-7.9			ZINC22446644	-8			ZINC03871723	-8.1
	ZINC00538273	-7.9			ZINC00001175	-7.99			ZINC03872123	-8.1
	ZINC00538438	-7.9			ZINC00056446	-7.99			ZINC03875980	-8.1
	ZINC00601283	-7.9			ZINC01542392	-7.99			ZINC03881949	-8.1
	ZINC00601301	-7.9			ZINC01707876	-7.99			ZINC03943279	-8.1
	ZINC00608179	-7.9			ZINC03830199	-7.99			ZINC03944422	-8.1
	ZINC00897253	-7.9			ZINC03831271	-7.99			ZINC03956919	-8.1
	ZINC00967787	-7.9			ZINC03977884	-7.99			ZINC04097310	-8.1
	ZINC00968326	-7.9			ZINC04245645	-7.99			ZINC04097451	-8.1
	ZINC00968327	-7.9			ZINC08585135	-7.99			ZINC04213057	-8.1
	ZINC00968328	-7.9			ZINC09302203	-7.99			ZINC04213094	-8.1
	ZINC01041177	-7.9			ZINC19632927	-7.99			ZINC04474682	-8.1
	ZINC01530571	-7.9			ZINC00537964	-7.98			ZINC04475353	-8.1
	ZINC01530702	-7.9			ZINC00538159	-7.98			ZINC05651667	-8.1
	ZINC01530922	-7.9			ZINC00968328	-7.98			ZINC06094354	-8.1
	ZINC01707876	-7.9			ZINC03831249	-7.98			ZINC06224497	-8.1
	ZINC01713960	-7.9			ZINC21297660	-7.98			ZINC07997897	-8.1
	ZINC01849559	-7.9			ZINC00527386	-7.97			ZINC08551464	-8.1
	ZINC02018339	-7.9			ZINC01481877	-7.97			ZINC11616398	-8.1
	ZINC02018341	-7.9			ZINC01707476	-7.97			ZINC11616420	-8.1
	ZINC03616640	-7.9			ZINC01713761	-7.97			ZINC11996575	-8.1
	ZINC03775140	-7.9			ZINC02510358	-7.97			ZINC12503197	-8.1
	ZINC03812865	-7.9			ZINC03830182	-7.97			ZINC13298439	-8.1
	ZINC03815418	-7.9			ZINC03831185	-7.97			ZINC13509425	-8.1
	ZINC03830183	-7.9			ZINC13509425	-7.97			ZINC13831151	-8.1
	ZINC03830199	-7.9			ZINC00587541	-7.96			ZINC15449257	-8.1
	ZINC03830226	-7.9			ZINC00608179	-7.96			ZINC18324776	-8.1
	ZINC03830285	-7.9			ZINC03806721	-7.96			ZINC19361042	-8.1
	ZINC03830445	-7.9			ZINC04097309	-7.96			ZINC19594557	-8.1
	ZINC03830593	-7.9			ZINC12461841	-7.96			ZINC19632628	-8.1
	ZINC03830747	-7.9			ZINC31356637	-7.96			ZINC19796155	-8.1
	ZINC03830844	-7.9			ZINC00057422	-7.95			ZINC21984082	-8.1
	ZINC03830885	-7.9			ZINC00601254	-7.95			ZINC22443609	-8.1
	ZINC03831043	-7.9			ZINC03830594	-7.95			ZINC33956087	-8.1
	ZINC03831059	-7.9			ZINC03831242	-7.95			ZINC34967244	-8.1
	ZINC03831088	-7.9			ZINC03881949	-7.95			ZINC35342789	-8.1
	ZINC03831093	-7.9			ZINC11616103	-7.95			ZINC43677065	-8.1
	ZINC03831217	-7.9			ZINC19632614	-7.95			ZINC_inhibitor.tx	t -8.1
	ZINC03831225	-7.9			ZINC00003911	-7.94			ZINC00000431	-8
	ZINC03831242	-7.9			ZINC01850376	-7.94			ZINC00000504	-8
	ZINC03831248	-7.9			ZINC03830285	-7.94			ZINC00000903	-8
	ZINC03831357	-7.9			ZINC03830790	-7.94			ZINC00006157	-8
	ZINC03831368	-7.9			ZINC03875439	-7.94			ZINC00057422	-8
	ZINC03831422	-7.9			ZINC04102187	-7.94			ZINC00537891	-8
	ZINC03831423	-7.9			ZINC13831151	-7.94			ZINC00537964	-8
	ZINC03831458	-7.9			ZINC19702119	-7.94			ZINC00601272	-8
	ZINC03831584	-7.9			ZINC00006157	-7.93			ZINC00601312	-8
	ZINC03871880	-7.9			ZINC00896487	-7.93			ZINC00608106	-8
	ZINC03881949	-7.9			ZINC01530689	-7.93			ZINC00896634	-8
	ZINC03914808	-7.9			ZINC01530947	-7.93			ZINC00897085	-8
	ZINC03915645	-7.9			ZINC02570895	-7.93			ZINC00897253	-8
	ZINC03977884	-7.9			ZINC03831047	-7.93			ZINC01081579	-8
	ZINC04097448	-7.9			ZINC03831369	-7.93			ZINC01271086	-8
	ZINC04102187	-7.9			ZINC04474460	-7.93			ZINC01280665	-8
	ZINC04428372	-7.9			ZINC11616276	-7.93			ZINC01530571	-8
	ZINC05651667	-7.9			ZINC11616420	-7.93			ZINC01530689	-8
	ZINC06224497	-7.9			ZINC49089868	-7.93			ZINC01530761	-8
	ZINC08214619	-7.9			ZINC00601309	-7.92			ZINC01769096	-8
	ZINC08552391	-7.9			ZINC00608106	-7.92			ZINC01843099	-8
	ZINC08585139	-7.9			ZINC03831511	-7.92			ZINC01886617	-8
	ZINC11565587	-7.9			ZINC05305555	-7.92			ZINC01995484	-8
	ZINC11592737	-7.9			ZINC00622120	-7.91			ZINC02012726	-8
	ZINC11616103	-7.9			ZINC00897253	-7.91			ZINC02018339	-8
	ZINC11616275	-7.9			ZINC03830224	-7.91			ZINC03647770	-8
	ZINC11616368	-7.9			ZINC03830641	-7.91			ZINC03775140	-8
	ZINC11726211	-7.9			ZINC03831460	-7.91			ZINC03826253	-8
	ZINC13523533	-7.9			ZINC03920355	-7.91			ZINC03830180	-8
	ZINC13537284	-7.9			ZINC08214681	-7.91			ZINC03830185	-8
	ZINC13648755	-7.9			ZINC12484965	-7.91			ZINC03830442	-8
	ZINC15449257	-7.9			ZINC34176694	-7.91			ZINC03830484	-8
	ZINC19364229	-7.9			ZINC38664625	-7.91			ZINC03830538	-8
	ZINC19418959	-7.9			ZINC00119983	-7.9			ZINC03830579	-8
	ZINC19632839	-7.9			ZINC00601312	-7.9			ZINC03830641	-8
	ZINC19632927	-7.9			ZINC01041177	-7.9			ZINC03830743	-8
	ZINC36378574	-7.9			ZINC03830183	-7.9			ZINC03830843	-8
	ZINC36378575	-7.9			ZINC03830414	-7.9			ZINC03830858	-8
	ZINC38664625	-7.9			ZINC03830513	-7.9			ZINC03830969	-8
	ZINC00000070	-7.8			ZINC06224492	-7.9			ZINC03831047	-8
	ZINC00000431	-7.8			ZINC12503133	-7.9			ZINC03831092	-8
	ZINC00001624	-7.8			ZINC36388590	-7.9			ZINC03831129	-8
	ZINC00001773	-7.8			ZINC00039092	-7.89			ZINC03831166	-8
	ZINC00001971	-7.8			ZINC00601283	-7.89			ZINC03831167	-8
	ZINC00002227	-7.8			ZINC02021839	-7.89			ZINC03831221	-8
	ZINC00004785	-7.8			ZINC03812994	-7.89			ZINC03831241	-8
	ZINC00006157	-7.8			ZINC03814382	-7.89			ZINC03831281	-8
	ZINC00006300	-7.8			ZINC03826253	-7.89			ZINC03831401	-8
	ZINC00009689	-7.8			ZINC03830439	-7.89			ZINC03831459	-8
	ZINC00020252	-7.8			ZINC03830747	-7.89			ZINC03831511	-8
	ZINC00039092	-7.8			ZINC04228231	-7.89			ZINC03831581	-8
	ZINC00057255	-7.8			ZINC13298439	-7.89			ZINC03873156	-8
	ZINC00057320	-7.8			ZINC38141396	-7.89			ZINC03874185	-8
	ZINC00057321	-7.8			ZINC00000431	-7.88			ZINC03875417	-8
	ZINC00119983	-7.8			ZINC03813003	-7.88			ZINC03876023	-8
	ZINC00523926	-7.8			ZINC03830490	-7.88			ZINC03876186	-8
	ZINC00537822	-7.8			ZINC03831086	-7.88			ZINC03920355	-8
	ZINC00599734	-7.8			ZINC03914808	-7.88			ZINC03938633	-8
	ZINC00601249	-7.8			ZINC03978006	-7.88			ZINC03978001	-8
	ZINC00601312	-7.8			ZINC05275870	-7.88			ZINC04062829	-8
	ZINC00622120	-7.8			ZINC12484919	-7.88			ZINC04245645	-8
	ZINC00896487	-7.8			ZINC00000655	-7.87			ZINC04676376	-8
	ZINC00896773	-7.8			ZINC00621853	-7.87			ZINC04693574	-8
	ZINC00897085	-7.8			ZINC01530922	-7.87			ZINC05275868	-8
	ZINC01271086	-7.8			ZINC01542393	-7.87			ZINC06224492	-8
	ZINC01481877	-7.8			ZINC03977994	-7.87			ZINC08214619	-8
	ZINC01530582	-7.8			ZINC05530003	-7.87			ZINC08585135	-8
	ZINC01530749	-7.8			ZINC11616102	-7.87			ZINC08585139	-8
	ZINC01530866	-7.8			ZINC12503271	-7.87			ZINC11592604	-8
	ZINC01530947	-7.8			ZINC13900201	-7.87			ZINC11592621	-8
	ZINC01532585	-7.8			ZINC00004351	-7.86			ZINC11592837	-8
	ZINC01542199	-7.8			ZINC00057255	-7.86			ZINC11616275	-8
	ZINC01542393	-7.8			ZINC00075126	-7.86			ZINC11616526	-8
	ZINC01707875	-7.8			ZINC00119978	-7.86			ZINC11616796	-8
	ZINC01851155	-7.8			ZINC02522669	-7.86			ZINC11726211	-8
	ZINC01869694	-7.8			ZINC02570830	-7.86			ZINC11996574	-8
	ZINC02015503	-7.8			ZINC03830579	-7.86			ZINC11996576	-8
	ZINC02510358	-7.8			ZINC03995809	-7.86			ZINC12461841	-8
	ZINC02522669	-7.8			ZINC04676376	-7.86			ZINC12503133	-8
	ZINC03647770	-7.8			ZINC19632628	-7.86			ZINC13473744	-8
	ZINC03806721	-7.8			ZINC00020253	-7.85			ZINC19632834	-8
	ZINC03812989	-7.8			ZINC00599734	-7.85			ZINC19796168	-8
	ZINC03812994	-7.8			ZINC01542199	-7.85			ZINC19850111	-8
	ZINC03813003	-7.8			ZINC01849559	-7.85			ZINC21297660	-8
	ZINC03814382	-7.8			ZINC02015503	-7.85			ZINC36378574	-8
	ZINC03826253	-7.8			ZINC02018339	-7.85			ZINC36378575	-8
	ZINC03830184	-7.8			ZINC03812983	-7.85			ZINC53164616	-8
	ZINC03830450	-7.8			ZINC03831235	-7.85			ZINC53230301	-8
	ZINC03830490	-7.8			ZINC03831582	-7.85			ZINC00001175	-7.9
	ZINC03830512	-7.8			ZINC03938633	-7.85			ZINC00001261	-7.9
	ZINC03830579	-7.8			ZINC03938695	-7.85			ZINC00001402	-7.9
	ZINC03830641	-7.8			ZINC03964325	-7.85			ZINC00001624	-7.9
	ZINC03830642	-7.8			ZINC04097451	-7.85			ZINC00001968	-7.9
	ZINC03830643	-7.8			ZINC36378574	-7.85			ZINC00004785	-7.9
	ZINC03830790	-7.8			ZINC00001758	-7.84			ZINC00033518	-7.9
	ZINC03830843	-7.8			ZINC00006300	-7.84			ZINC00057522	-7.9
	ZINC03830850	-7.8			ZINC00601249	-7.84			ZINC00066304	-7.9
	ZINC03831047	-7.8			ZINC00968327	-7.84			ZINC00527386	-7.9
	ZINC03831086	-7.8			ZINC01280092	-7.84			ZINC00538273	-7.9
	ZINC03831092	-7.8			ZINC01530571	-7.84			ZINC00587541	-7.9
	ZINC03831125	-7.8			ZINC01530977	-7.84			ZINC00601254	-7.9
	ZINC03831164	-7.8			ZINC03812865	-7.84			ZINC00601309	-7.9
	ZINC03831185	-7.8			ZINC03831060	-7.84			ZINC00622120	-7.9
	ZINC03831235	-7.8			ZINC03831069	-7.84			ZINC00968326	-7.9
	ZINC03831270	-7.8			ZINC03874185	-7.84			ZINC00968328	-7.9
	ZINC03831282	-7.8			ZINC15668997	-7.84			ZINC01280092	-7.9
	ZINC03831460	-7.8			ZINC00057320	-7.83			ZINC01481877	-7.9
	ZINC03831541	-7.8			ZINC00896634	-7.83			ZINC01530594	-7.9
	ZINC03831582	-7.8			ZINC01532585	-7.83			ZINC01530702	-7.9
	ZINC03873156	-7.8			ZINC01843099	-7.83			ZINC01530774	-7.9
	ZINC03874185	-7.8			ZINC03201889	-7.83			ZINC01530866	-7.9
	ZINC03875439	-7.8			ZINC03831092	-7.83			ZINC01542901	-7.9
	ZINC04016817	-7.8			ZINC03915645	-7.83			ZINC01699600	-7.9
	ZINC04062829	-7.8			ZINC11616368	-7.83			ZINC01707476	-7.9
	ZINC04099200	-7.8			ZINC01530702	-7.82			ZINC01707876	-7.9
	ZINC04245645	-7.8			ZINC03779720	-7.82			ZINC01713761	-7.9
	ZINC04474460	-7.8			ZINC03830512	-7.82			ZINC01713960	-7.9
	ZINC05273674	-7.8			ZINC34781666	-7.82			ZINC01851155	-7.9
	ZINC05275870	-7.8			ZINC00607900	-7.81			ZINC02018342	-7.9
	ZINC05305555	-7.8			ZINC00968326	-7.81			ZINC03806413	-7.9
	ZINC05513434	-7.8			ZINC03812989	-7.81			ZINC03809192	-7.9
	ZINC06484901	-7.8			ZINC03830418	-7.81			ZINC03814382	-7.9
	ZINC08585133	-7.8			ZINC03831541	-7.81			ZINC03830215	-7.9
	ZINC11592604	-7.8			ZINC22446685	-7.81			ZINC03830217	-7.9
	ZINC11592621	-7.8			ZINC00006427	-7.8			ZINC03830218	-7.9
	ZINC11592835	-7.8			ZINC00057522	-7.8			ZINC03830274	-7.9
	ZINC11616102	-7.8			ZINC02040199	-7.8			ZINC03830491	-7.9
	ZINC11616526	-7.8			ZINC03830334	-7.8			ZINC03830516	-7.9
	ZINC11616796	-7.8			ZINC03830843	-7.8			ZINC03830593	-7.9
	ZINC12402836	-7.8			ZINC03871832	-7.8			ZINC03830594	-7.9
	ZINC12484919	-7.8			ZINC03873830	-7.8			ZINC03830747	-7.9
	ZINC12503119	-7.8			ZINC08585139	-7.8			ZINC03830777	-7.9
	ZINC12503271	-7.8			ZINC11616399	-7.8			ZINC03830844	-7.9
	ZINC13509425	-7.8			ZINC00000070	-7.79			ZINC03830899	-7.9
	ZINC13523524	-7.8			ZINC00001460	-7.79			ZINC03830998	-7.9
	ZINC13900201	-7.8			ZINC00020252	-7.79			ZINC03831060	-7.9
	ZINC14879992	-7.8			ZINC03604143	-7.79			ZINC03831125	-7.9
	ZINC19702119	-7.8			ZINC03775140	-7.79			ZINC03831205	-7.9
	ZINC19796018	-7.8			ZINC03830450	-7.79			ZINC03831236	-7.9
	ZINC21984084	-7.8			ZINC03830858	-7.79			ZINC03831357	-7.9
	ZINC22446685	-7.8			ZINC04099200	-7.79			ZINC03831402	-7.9
	ZINC31356637	-7.8			ZINC04214799	-7.79			ZINC03831465	-7.9
	ZINC34176694	-7.8			ZINC11565587	-7.79			ZINC03831584	-7.9
	ZINC36388590	-7.8			ZINC35653009	-7.79			ZINC03833880	-7.9
	ZINC38321402	-7.8			ZINC00002227	-7.78			ZINC03842753	-7.9
	ZINC49089868	-7.8			ZINC00389747	-7.78			ZINC03871880	-7.9
	ZINC00000407	-7.7			ZINC01530755	-7.78			ZINC03926298	-7.9
	ZINC00000655	-7.7			ZINC01542901	-7.78			ZINC03938695	-7.9
	ZINC00000856	-7.7			ZINC01872015	-7.78			ZINC03964325	-7.9
	ZINC00001370	-7.7			ZINC03778874	-7.78			ZINC04097448	-7.9
	ZINC00001460	-7.7			ZINC03814395	-7.78			ZINC04102187	-7.9
	ZINC00004351	-7.7			ZINC03830185	-7.78			ZINC04428372	-7.9
	ZINC00057236	-7.7			ZINC03830321	-7.78			ZINC04474460	-7.9
	ZINC00066304	-7.7			ZINC03830516	-7.78			ZINC05513434	-7.9
	ZINC00075126	-7.7			ZINC18067894	-7.78			ZINC05530003	-7.9
	ZINC00537809	-7.7			ZINC00523926	-7.77			ZINC05844792	-7.9
	ZINC00537964	-7.7			ZINC00896650	-7.77			ZINC05920288	-7.9
	ZINC00584092	-7.7			ZINC01530582	-7.77			ZINC07996915	-7.9
	ZINC00587541	-7.7			ZINC03830986	-7.77			ZINC08585133	-7.9
	ZINC00601254	-7.7			ZINC03831001	-7.77			ZINC11592835	-7.9
	ZINC00602128	-7.7			ZINC03831125	-7.77			ZINC13537284	-7.9
	ZINC00621853	-7.7			ZINC03874498	-7.77			ZINC19364229	-7.9
	ZINC00896634	-7.7			ZINC35342789	-7.77			ZINC19418959	-7.9
	ZINC00896650	-7.7			ZINC01530579	-7.76			ZINC19632927	-7.9
	ZINC00896683	-7.7			ZINC01699600	-7.76			ZINC21984084	-7.9
	ZINC00897258	-7.7			ZINC08585138	-7.76			ZINC21985879	-7.9
	ZINC01481747	-7.7			ZINC12358651	-7.76			ZINC22116608	-7.9
	ZINC01530594	-7.7			ZINC_inhibitor.pdbq	t -7.76			ZINC28631694	-7.9
	ZINC01530713	-7.7			ZINC00001370	-7.75			ZINC34781666	-7.9
	ZINC01543916	-7.7			ZINC00001732	-7.75			ZINC36388590	-7.9
	ZINC01699600	-7.7			ZINC01869694	-7.75			ZINC38321402	-7.9
	ZINC01726065	-7.7			ZINC03650334	-7.75			ZINC39949130	-7.9
	ZINC01872015	-7.7			ZINC03830577	-7.75			ZINC00000070	-7.8
	ZINC01886617	-7.7			ZINC03831282	-7.75			ZINC00000407	-7.8
	ZINC02032615	-7.7			ZINC03927870	-7.75			ZINC00000575	-7.8
	ZINC02036848	-7.7			ZINC05920288	-7.75			ZINC00001971	-7.8
	ZINC02570830	-7.7			ZINC00009689	-7.74			ZINC00002227	-7.8
	ZINC03201889	-7.7			ZINC00537822	-7.74			ZINC00003742	-7.8
	ZINC03778874	-7.7			ZINC00538438	-7.74			ZINC00004351	-7.8
	ZINC03779720	-7.7			ZINC01481747	-7.74			ZINC00006300	-7.8
	ZINC03812983	-7.7			ZINC03830514	-7.74			ZINC00009689	-7.8
	ZINC03814395	-7.7			ZINC03830665	-7.74			ZINC00020220	-7.8
	ZINC03830185	-7.7			ZINC03830844	-7.74			ZINC00523926	-7.8
	ZINC03830204	-7.7			ZINC07996915	-7.74			ZINC00538438	-7.8
	ZINC03830217	-7.7			ZINC08585133	-7.74			ZINC00599734	-7.8
	ZINC03830218	-7.7			ZINC11616526	-7.74			ZINC00601283	-7.8
	ZINC03830224	-7.7			ZINC19364229	-7.74			ZINC00601316	-7.8
	ZINC03830334	-7.7			ZINC19850111	-7.74			ZINC00643046	-7.8
	ZINC03830410	-7.7			ZINC21984084	-7.74			ZINC00896487	-7.8
	ZINC03830439	-7.7			ZINC00000480	-7.73			ZINC00896683	-7.8
	ZINC03830488	-7.7			ZINC01726065	-7.73			ZINC00896773	-7.8
	ZINC03830516	-7.7			ZINC03830217	-7.73			ZINC01530582	-7.8
	ZINC03830815	-7.7			ZINC03830970	-7.73			ZINC01530906	-7.8
	ZINC03830851	-7.7			ZINC03951740	-7.73			ZINC01530922	-7.8
	ZINC03830899	-7.7			ZINC11616581	-7.73			ZINC01530947	-7.8
	ZINC03830969	-7.7			ZINC38321402	-7.73			ZINC01542199	-7.8
	ZINC03830970	-7.7			ZINC39949130	-7.73			ZINC01607283	-7.8
	ZINC03830986	-7.7			ZINC01530932	-7.72			ZINC01707875	-7.8
	ZINC03831060	-7.7			ZINC03830218	-7.72			ZINC01719652	-7.8
	ZINC03831069	-7.7			ZINC03830488	-7.72			ZINC01869694	-7.8
	ZINC03831129	-7.7			ZINC03830666	-7.72			ZINC01999487	-7.8
	ZINC03831174	-7.7			ZINC03831174	-7.72			ZINC02510358	-7.8
	ZINC03831355	-7.7			ZINC03831461	-7.72			ZINC03201876	-7.8
	ZINC03831411	-7.7			ZINC22116608	-7.72			ZINC03201878	-7.8
	ZINC03831461	-7.7			ZINC00000407	-7.71			ZINC03812994	-7.8
	ZINC03831511	-7.7			ZINC00000856	-7.71			ZINC03813003	-7.8
	ZINC03831562	-7.7			ZINC00537809	-7.71			ZINC03814395	-7.8
	ZINC03871832	-7.7			ZINC00601298	-7.71			ZINC03830204	-7.8
	ZINC03873830	-7.7			ZINC01531509	-7.71			ZINC03830410	-7.8
	ZINC03916973	-7.7			ZINC03782807	-7.71			ZINC03830438	-7.8
	ZINC03927870	-7.7			ZINC03830851	-7.71			ZINC03830439	-7.8
	ZINC03938633	-7.7			ZINC03831268	-7.71			ZINC03830450	-7.8
	ZINC03938695	-7.7			ZINC03831411	-7.71			ZINC03830490	-7.8
	ZINC03941829	-7.7			ZINC19796018	-7.71			ZINC03830512	-7.8
	ZINC03977994	-7.7			ZINC00000575	-7.7			ZINC03830566	-7.8
	ZINC03995599	-7.7			ZINC00119988	-7.7			ZINC03830665	-7.8
	ZINC03995809	-7.7			ZINC03830785	-7.7			ZINC03830666	-7.8
	ZINC04097345	-7.7			ZINC03830815	-7.7			ZINC03830863	-7.8
	ZINC04097451	-7.7			ZINC03831296	-7.7			ZINC03830944	-7.8
	ZINC04363405	-7.7			ZINC03871703	-7.7			ZINC03831130	-7.8
	ZINC04676424	-7.7			ZINC03977767	-7.7			ZINC03831164	-7.8
	ZINC05530003	-7.7			ZINC01607283	-7.69			ZINC03831174	-7.8
	ZINC06224492	-7.7			ZINC03798734	-7.69			ZINC03831242	-7.8
	ZINC07996915	-7.7			ZINC03831130	-7.69			ZINC03831450	-7.8
	ZINC08585138	-7.7			ZINC03831381	-7.69			ZINC03831541	-7.8
	ZINC12358651	-7.7			ZINC03978033	-7.69			ZINC03831582	-7.8
	ZINC12496506	-7.7			ZINC05273673	-7.69			ZINC03871703	-7.8
	ZINC12503091	-7.7			ZINC05275868	-7.69			ZINC03871923	-7.8
	ZINC12503303	-7.7			ZINC06484901	-7.69			ZINC03875439	-7.8
	ZINC34781666	-7.7			ZINC00001971	-7.68			ZINC03915645	-7.8
	ZINC35342789	-7.7			ZINC00003742	-7.68			ZINC03916973	-7.8
	ZINC35653009	-7.7			ZINC02036848	-7.68			ZINC03920673	-7.8
	ZINC38141396	-7.7			ZINC03830410	-7.68			ZINC03951740	-7.8
	ZINC39949130	-7.7			ZINC03831095	-7.68			ZINC03978002	-7.8
	ZINC_inhibitor	-7.7			ZINC11592621	-7.68			ZINC03995861	-7.8
	ZINC00000163	-7.6			ZINC38142440	-7.68			ZINC04099200	-7.8
	ZINC00000480	-7.6			ZINC00601316	-7.67			ZINC05305555	-7.8
	ZINC00000575	-7.6			ZINC00608205	-7.67			ZINC06484901	-7.8
	ZINC00000797	-7.6			ZINC00968338	-7.67			ZINC07997592	-7.8
	ZINC00000931	-7.6			ZINC01997127	-7.67			ZINC08071079	-7.8
	ZINC00001732	-7.6			ZINC03798537	-7.67			ZINC09212278	-7.8
	ZINC00001894	-7.6			ZINC03809192	-7.67			ZINC11616102	-7.8
	ZINC00003742	-7.6			ZINC03812988	-7.67			ZINC11616103	-7.8
	ZINC00006427	-7.6			ZINC03830690	-7.67			ZINC11616249	-7.8
	ZINC00012342	-7.6			ZINC03873156	-7.67			ZINC12503102	-7.8
	ZINC00020220	-7.6			ZINC03876000	-7.67			ZINC12503119	-7.8
	ZINC00057319	-7.6			ZINC03926298	-7.67			ZINC12503271	-7.8
	ZINC00119988	-7.6			ZINC03943279	-7.67			ZINC13897226	-7.8
	ZINC00188746	-7.6			ZINC12496506	-7.67			ZINC13900201	-7.8
	ZINC00523925	-7.6			ZINC28631694	-7.67			ZINC19702119	-7.8
	ZINC00579472	-7.6			ZINC00897258	-7.66			ZINC22116612	-7.8
	ZINC00601298	-7.6			ZINC01530948	-7.66			ZINC22446685	-7.8
	ZINC00601316	-7.6			ZINC03871923	-7.66			ZINC31356637	-7.8
	ZINC00608205	-7.6			ZINC04311748	-7.66			ZINC38141396	-7.8
	ZINC00896543	-7.6			ZINC31261349	-7.66			ZINC38142440	-7.8
	ZINC00968338	-7.6			ZINC01999487	-7.65			ZINC49089868	-7.8
	ZINC01280092	-7.6			ZINC03831297	-7.65			ZINC00000480	-7.7
	ZINC01530625	-7.6			ZINC03831422	-7.65			ZINC00000655	-7.7
	ZINC01530906	-7.6			ZINC03941829	-7.65			ZINC00001460	-7.7
	ZINC01530932	-7.6			ZINC12402836	-7.65			ZINC00020229	-7.7
	ZINC01607283	-7.6			ZINC00000654	-7.64			ZINC00075126	-7.7
	ZINC01719652	-7.6			ZINC00000931	-7.64			ZINC00188746	-7.7
	ZINC01995484	-7.6			ZINC03830215	-7.64			ZINC00394206	-7.7
	ZINC02008866	-7.6			ZINC03830842	-7.64			ZINC00537809	-7.7
	ZINC02018340	-7.6			ZINC05260860	-7.64			ZINC00579472	-7.7
	ZINC02018342	-7.6			ZINC11616580	-7.64			ZINC00598852	-7.7
	ZINC02040199	-7.6			ZINC00602128	-7.63			ZINC00601298	-7.7
	ZINC02599970	-7.6			ZINC00897256	-7.63			ZINC00602128	-7.7
	ZINC03604143	-7.6			ZINC01621673	-7.63			ZINC00607900	-7.7
	ZINC03774999	-7.6			ZINC03831468	-7.63			ZINC00608205	-7.7
	ZINC03798734	-7.6			ZINC38142442	-7.63			ZINC00621853	-7.7
	ZINC03812869	-7.6			ZINC01850374	-7.62			ZINC00896621	-7.7
	ZINC03812888	-7.6			ZINC03812869	-7.62			ZINC00896650	-7.7
	ZINC03830215	-7.6			ZINC03831236	-7.62			ZINC00968327	-7.7
	ZINC03830438	-7.6			ZINC05513434	-7.62			ZINC01481747	-7.7
	ZINC03830514	-7.6			ZINC21985213	-7.62			ZINC01530579	-7.7
	ZINC03830577	-7.6			ZINC00004076	-7.61			ZINC01530625	-7.7
	ZINC03830665	-7.6			ZINC00523925	-7.61			ZINC01530749	-7.7
	ZINC03830666	-7.6			ZINC01481983	-7.61			ZINC01542393	-7.7
	ZINC03830690	-7.6			ZINC01530594	-7.61			ZINC01997127	-7.7
	ZINC03830691	-7.6			ZINC03806413	-7.61			ZINC02032615	-7.7
	ZINC03830749	-7.6			ZINC03830899	-7.61			ZINC02522669	-7.7
	ZINC03830784	-7.6			ZINC03875336	-7.61			ZINC02539827	-7.7
	ZINC03830842	-7.6			ZINC03954487	-7.61			ZINC02570830	-7.7
	ZINC03830848	-7.6			ZINC13897226	-7.61			ZINC03607120	-7.7
	ZINC03830858	-7.6			ZINC00000941	-7.6			ZINC03778874	-7.7
	ZINC03830884	-7.6			ZINC00002042	-7.6			ZINC03779720	-7.7
	ZINC03830984	-7.6			ZINC00002272	-7.6			ZINC03785268	-7.7
	ZINC03831001	-7.6			ZINC00579472	-7.6			ZINC03810860	-7.7
	ZINC03831012	-7.6			ZINC03831042	-7.6			ZINC03812869	-7.7
	ZINC03831041	-7.6			ZINC03861806	-7.6			ZINC03812988	-7.7
	ZINC03831130	-7.6			ZINC05273674	-7.6			ZINC03813078	-7.7
	ZINC03831171	-7.6			ZINC05651666	-7.6			ZINC03830179	-7.7
	ZINC03831236	-7.6			ZINC00000163	-7.59			ZINC03830391	-7.7
	ZINC03831268	-7.6			ZINC03830691	-7.59			ZINC03830418	-7.7
	ZINC03831296	-7.6			ZINC03831467	-7.59			ZINC03830513	-7.7
	ZINC03831297	-7.6			ZINC03831562	-7.59			ZINC03830540	-7.7
	ZINC03831307	-7.6			ZINC00020220	-7.58			ZINC03830564	-7.7
	ZINC03831402	-7.6			ZINC00896621	-7.58			ZINC03830582	-7.7
	ZINC03831450	-7.6			ZINC03831172	-7.58			ZINC03830690	-7.7
	ZINC03831468	-7.6			ZINC03831354	-7.58			ZINC03830749	-7.7
	ZINC03861806	-7.6			ZINC03831444	-7.58			ZINC03830864	-7.7
	ZINC03871703	-7.6			ZINC12503119	-7.58			ZINC03830872	-7.7
	ZINC03871923	-7.6			ZINC00000797	-7.57			ZINC03830946	-7.7
	ZINC03874498	-7.6			ZINC01851155	-7.57			ZINC03830947	-7.7
	ZINC03875336	-7.6			ZINC02032320	-7.57			ZINC03830996	-7.7
	ZINC03876000	-7.6			ZINC03830969	-7.57			ZINC03831012	-7.7
	ZINC03951740	-7.6			ZINC03916973	-7.57			ZINC03831069	-7.7
	ZINC03954487	-7.6			ZINC38140940	-7.57			ZINC03831171	-7.7
	ZINC03964325	-7.6			ZINC00002070	-7.56			ZINC03831282	-7.7
	ZINC03978006	-7.6			ZINC00968340	-7.56			ZINC03831358	-7.7
	ZINC04214799	-7.6			ZINC02018342	-7.56			ZINC03831562	-7.7
	ZINC04311748	-7.6			ZINC03830784	-7.56			ZINC03831613	-7.7
	ZINC05260860	-7.6			ZINC03831041	-7.56			ZINC03861806	-7.7
	ZINC05273673	-7.6			ZINC03831424	-7.56			ZINC03874498	-7.7
	ZINC05920288	-7.6			ZINC03831450	-7.56			ZINC03978006	-7.7
	ZINC08101114	-7.6			ZINC12503102	-7.56			ZINC03995809	-7.7
	ZINC08214681	-7.6			ZINC35024383	-7.56			ZINC04016817	-7.7
	ZINC08575811	-7.6			ZINC38197764	-7.56			ZINC04363405	-7.7
	ZINC11616399	-7.6			ZINC00120286	-7.55			ZINC04523361	-7.7
	ZINC11616580	-7.6			ZINC03830848	-7.55			ZINC04676424	-7.7
	ZINC11616581	-7.6			ZINC03831307	-7.55			ZINC08585138	-7.7
	ZINC12503190	-7.6			ZINC03831402	-7.55			ZINC11616400	-7.7
	ZINC13897226	-7.6			ZINC22116612	-7.55			ZINC11616527	-7.7
	ZINC19850111	-7.6			ZINC00001894	-7.54			ZINC11616580	-7.7
	ZINC21985213	-7.6			ZINC00057321	-7.54			ZINC12358651	-7.7
	ZINC33965961	-7.6			ZINC02574862	-7.54			ZINC12402836	-7.7
	ZINC38142440	-7.6			ZINC03604264	-7.54			ZINC12503091	-7.7
	ZINC38142442	-7.6			ZINC03810860	-7.54			ZINC12503116	-7.7
	ZINC38197764	-7.6			ZINC03830500	-7.54			ZINC12503303	-7.7
	ZINC00000654	-7.5			ZINC03830509	-7.54			ZINC13523524	-7.7
	ZINC00000669	-7.5			ZINC03830863	-7.54			ZINC19796018	-7.7
	ZINC00000941	-7.5			ZINC03831184	-7.54			ZINC33342870	-7.7
	ZINC00001850	-7.5			ZINC03831423	-7.54			ZINC33956090	-7.7
	ZINC00002042	-7.5			ZINC04676424	-7.54			ZINC34176694	-7.7
	ZINC00057439	-7.5			ZINC00000669	-7.53			ZINC35024383	-7.7
	ZINC00120286	-7.5			ZINC00001850	-7.53			ZINC35653009	-7.7
	ZINC00394206	-7.5			ZINC00002266	-7.53			ZINC38142442	-7.7
	ZINC00597260	-7.5			ZINC00057512	-7.53			ZINC00000797	-7.6
	ZINC00601281	-7.5			ZINC01995484	-7.53			ZINC00000931	-7.6
	ZINC00896621	-7.5			ZINC02020233	-7.53			ZINC00000941	-7.6
	ZINC00968257	-7.5			ZINC07997592	-7.53			ZINC00001370	-7.6
	ZINC00968263	-7.5			ZINC08101114	-7.53			ZINC00001457	-7.6
	ZINC00968340	-7.5			ZINC00601281	-7.52			ZINC00001732	-7.6
	ZINC01481983	-7.5			ZINC00608191	-7.52			ZINC00006427	-7.6
	ZINC01530688	-7.5			ZINC01855421	-7.52			ZINC00020242	-7.6
	ZINC01530694	-7.5			ZINC03830820	-7.52			ZINC00057439	-7.6
	ZINC01530948	-7.5			ZINC03830900	-7.52			ZINC00523925	-7.6
	ZINC01531509	-7.5			ZINC03831552	-7.52			ZINC00538538	-7.6
	ZINC01846741	-7.5			ZINC03995861	-7.52			ZINC00601281	-7.6
	ZINC01850374	-7.5			ZINC35653007	-7.52			ZINC00896543	-7.6
	ZINC01850377	-7.5			ZINC00001148	-7.51			ZINC00897232	-7.6
	ZINC01855421	-7.5			ZINC01530625	-7.51			ZINC01530639	-7.6
	ZINC01997127	-7.5			ZINC03830184	-7.51			ZINC01530713	-7.6
	ZINC01999487	-7.5			ZINC03831564	-7.51			ZINC01530932	-7.6
	ZINC02126310	-7.5			ZINC03978002	-7.51			ZINC01605334	-7.6
	ZINC03782807	-7.5			ZINC04016817	-7.51			ZINC01726065	-7.6
	ZINC03794794	-7.5			ZINC35024381	-7.51			ZINC01850374	-7.6
	ZINC03806413	-7.5			ZINC00004677	-7.5			ZINC01872015	-7.6
	ZINC03810860	-7.5			ZINC00968263	-7.5			ZINC02015503	-7.6
	ZINC03812988	-7.5			ZINC03831128	-7.5			ZINC02018341	-7.6
	ZINC03830321	-7.5			ZINC03875543	-7.5			ZINC02040199	-7.6
	ZINC03830418	-7.5			ZINC03875544	-7.5			ZINC03604264	-7.6
	ZINC03830489	-7.5			ZINC08214619	-7.5			ZINC03794794	-7.6
	ZINC03830491	-7.5			ZINC19632670	-7.5			ZINC03798537	-7.6
	ZINC03830748	-7.5			ZINC00188746	-7.49			ZINC03798734	-7.6
	ZINC03830863	-7.5			ZINC00968257	-7.49			ZINC03799072	-7.6
	ZINC03831042	-7.5			ZINC01530713	-7.49			ZINC03802690	-7.6
	ZINC03831166	-7.5			ZINC00597260	-7.48			ZINC03806262	-7.6
	ZINC03831167	-7.5			ZINC01886617	-7.48			ZINC03813082	-7.6
	ZINC03831173	-7.5			ZINC03647770	-7.48			ZINC03830216	-7.6
	ZINC03831205	-7.5			ZINC03831283	-7.48			ZINC03830247	-7.6
	ZINC03831354	-7.5			ZINC03875992	-7.48			ZINC03830273	-7.6
	ZINC03831424	-7.5			ZINC03876173	-7.48			ZINC03830445	-7.6
	ZINC03831444	-7.5			ZINC33342870	-7.48			ZINC03830489	-7.6
	ZINC03831467	-7.5			ZINC01481906	-7.47			ZINC03830500	-7.6
	ZINC03831485	-7.5			ZINC01530694	-7.47			ZINC03830567	-7.6
	ZINC03831538	-7.5			ZINC01850377	-7.47			ZINC03830581	-7.6
	ZINC03831552	-7.5			ZINC03833880	-7.47			ZINC03830612	-7.6
	ZINC03831564	-7.5			ZINC04523361	-7.47			ZINC03830683	-7.6
	ZINC03833880	-7.5			ZINC12470632	-7.47			ZINC03830691	-7.6
	ZINC03842753	-7.5			ZINC13523524	-7.47			ZINC03830784	-7.6
	ZINC03920673	-7.5			ZINC01543916	-7.46			ZINC03830815	-7.6
	ZINC04523361	-7.5			ZINC03830564	-7.46			ZINC03830983	-7.6
	ZINC05275868	-7.5			ZINC03830748	-7.46			ZINC03830985	-7.6
	ZINC05651666	-7.5			ZINC03830780	-7.46			ZINC03830986	-7.6
	ZINC07997592	-7.5			ZINC03830984	-7.46			ZINC03830995	-7.6
	ZINC12503102	-7.5			ZINC05456939	-7.46			ZINC03831001	-7.6
	ZINC12503300	-7.5			ZINC03830612	-7.45			ZINC03831041	-7.6
	ZINC19364230	-7.5			ZINC22446674	-7.45			ZINC03831042	-7.6
	ZINC21982937	-7.5			ZINC00005560	-7.44			ZINC03831165	-7.6
	ZINC22116608	-7.5			ZINC00007455	-7.44			ZINC03831296	-7.6
	ZINC31261349	-7.5			ZINC00020242	-7.44			ZINC03831297	-7.6
	ZINC33956090	-7.5			ZINC01853550	-7.44			ZINC03831307	-7.6
	ZINC35024383	-7.5			ZINC03812908	-7.44			ZINC03831404	-7.6
	ZINC00001067	-7.4			ZINC03842753	-7.44			ZINC03831411	-7.6
	ZINC00001137	-7.4			ZINC35379666	-7.44			ZINC03831466	-7.6
	ZINC00001148	-7.4			ZINC00066304	-7.43			ZINC03871832	-7.6
	ZINC00001275	-7.4			ZINC01542929	-7.43			ZINC03873830	-7.6
	ZINC00001331	-7.4			ZINC03830491	-7.43			ZINC03875336	-7.6
	ZINC00001427	-7.4			ZINC03831167	-7.43			ZINC03875544	-7.6
	ZINC00002070	-7.4			ZINC03831465	-7.43			ZINC03875992	-7.6
	ZINC00002272	-7.4			ZINC03831602	-7.43			ZINC03876173	-7.6
	ZINC00004076	-7.4			ZINC03978030	-7.43			ZINC03954487	-7.6
	ZINC00004677	-7.4			ZINC03995599	-7.43			ZINC03982483	-7.6
	ZINC00020229	-7.4			ZINC06008178	-7.43			ZINC04214799	-7.6
	ZINC00020242	-7.4			ZINC12959181	-7.43			ZINC04311748	-7.6
	ZINC00032352	-7.4			ZINC34781667	-7.43			ZINC04467870	-7.6
	ZINC00538538	-7.4			ZINC00000440	-7.42			ZINC04474405	-7.6
	ZINC00598852	-7.4			ZINC00086535	-7.42			ZINC05273673	-7.6
	ZINC00643046	-7.4			ZINC01530866	-7.42			ZINC08551994	-7.6
	ZINC00897232	-7.4			ZINC03807804	-7.42			ZINC11616581	-7.6
	ZINC01530639	-7.4			ZINC03813082	-7.42			ZINC12496506	-7.6
	ZINC01536934	-7.4			ZINC03830438	-7.42			ZINC12503190	-7.6
	ZINC01621673	-7.4			ZINC03830485	-7.42			ZINC19594535	-7.6
	ZINC01769096	-7.4			ZINC03830836	-7.42			ZINC21985213	-7.6
	ZINC02016037	-7.4			ZINC03830997	-7.42			ZINC28248877	-7.6
	ZINC02020233	-7.4			ZINC03831445	-7.42			ZINC31771386	-7.6
	ZINC02574862	-7.4			ZINC08214483	-7.42			ZINC33965961	-7.6
	ZINC03201891	-7.4			ZINC09212278	-7.42			ZINC35024381	-7.6
	ZINC03604264	-7.4			ZINC00032352	-7.41			ZINC38197764	-7.6
	ZINC03798537	-7.4			ZINC00538538	-7.41			ZINC52955714	-7.6
	ZINC03807804	-7.4			ZINC00968360	-7.41			ZINC00000440	-7.5
	ZINC03812908	-7.4			ZINC02008866	-7.41			ZINC00000449	-7.5
	ZINC03813082	-7.4			ZINC03607120	-7.41			ZINC00000654	-7.5
	ZINC03830485	-7.4			ZINC03830515	-7.41			ZINC00000669	-7.5
	ZINC03830487	-7.4			ZINC03831538	-7.41			ZINC00001894	-7.5
	ZINC03830500	-7.4			ZINC03831565	-7.41			ZINC00002042	-7.5
	ZINC03830612	-7.4			ZINC03876174	-7.41			ZINC00020251	-7.5
	ZINC03830820	-7.4			ZINC12503300	-7.41			ZINC00057236	-7.5
	ZINC03830864	-7.4			ZINC12503303	-7.41			ZINC00491073	-7.5
	ZINC03830997	-7.4			ZINC19594535	-7.41			ZINC00597260	-7.5
	ZINC03831283	-7.4			ZINC00001331	-7.4			ZINC00601314	-7.5
	ZINC03831381	-7.4			ZINC00896543	-7.4			ZINC00968257	-7.5
	ZINC03831404	-7.4			ZINC12503190	-7.4			ZINC00968338	-7.5
	ZINC03831417	-7.4			ZINC00000740	-7.39			ZINC01481983	-7.5
	ZINC03831531	-7.4			ZINC00517836	-7.39			ZINC01530688	-7.5
	ZINC03831565	-7.4			ZINC01530639	-7.39			ZINC01530694	-7.5
	ZINC03860156	-7.4			ZINC03812984	-7.39			ZINC01530752	-7.5
	ZINC03871967	-7.4			ZINC03830598	-7.39			ZINC01530948	-7.5
	ZINC03875543	-7.4			ZINC03830864	-7.39			ZINC01531509	-7.5
	ZINC03875992	-7.4			ZINC03860156	-7.39			ZINC01542891	-7.5
	ZINC03876173	-7.4			ZINC03930376	-7.39			ZINC01850376	-7.5
	ZINC03978002	-7.4			ZINC05162311	-7.39			ZINC01850377	-7.5
	ZINC03995861	-7.4			ZINC00000449	-7.38			ZINC01855421	-7.5
	ZINC04467870	-7.4			ZINC00054567	-7.38			ZINC02008866	-7.5
	ZINC08214483	-7.4			ZINC00057439	-7.38			ZINC02015833	-7.5
	ZINC09302317	-7.4			ZINC00491073	-7.38			ZINC02016037	-7.5
	ZINC11616527	-7.4			ZINC00601314	-7.38			ZINC02570817	-7.5
	ZINC13523529	-7.4			ZINC00896849	-7.38			ZINC03201893	-7.5
	ZINC19632670	-7.4			ZINC01530695	-7.38			ZINC03782807	-7.5
	ZINC22064534	-7.4			ZINC02015833	-7.38			ZINC03798247	-7.5
	ZINC22116612	-7.4			ZINC02018341	-7.38			ZINC03806104	-7.5
	ZINC22446674	-7.4			ZINC03806104	-7.38			ZINC03812863	-7.5
	ZINC34781667	-7.4			ZINC03830219	-7.38			ZINC03812908	-7.5
	ZINC35024381	-7.4			ZINC03830683	-7.38			ZINC03812974	-7.5
	ZINC00000368	-7.3			ZINC03831166	-7.38			ZINC03812984	-7.5
	ZINC00000440	-7.3			ZINC00001137	-7.37			ZINC03830178	-7.5
	ZINC00000449	-7.3			ZINC00394206	-7.37			ZINC03830219	-7.5
	ZINC00002264	-7.3			ZINC01530688	-7.37			ZINC03830321	-7.5
	ZINC00003876	-7.3			ZINC01536934	-7.37			ZINC03830514	-7.5
	ZINC00007455	-7.3			ZINC03830216	-7.37			ZINC03830515	-7.5
	ZINC00020235	-7.3			ZINC03830749	-7.37			ZINC03830519	-7.5
	ZINC00020243	-7.3			ZINC03831404	-7.37			ZINC03830577	-7.5
	ZINC00020251	-7.3			ZINC03871701	-7.37			ZINC03830580	-7.5
	ZINC00020260	-7.3			ZINC03871927	-7.37			ZINC03830598	-7.5
	ZINC00054567	-7.3			ZINC04654889	-7.37			ZINC03830748	-7.5
	ZINC00056643	-7.3			ZINC12503091	-7.37			ZINC03830820	-7.5
	ZINC00057313	-7.3			ZINC00002264	-7.36			ZINC03830842	-7.5
	ZINC00086535	-7.3			ZINC00004778	-7.36			ZINC03830971	-7.5
	ZINC00491073	-7.3			ZINC00125031	-7.36			ZINC03831128	-7.5
	ZINC00517836	-7.3			ZINC00896968	-7.36			ZINC03831172	-7.5
	ZINC00537752	-7.3			ZINC02038967	-7.36			ZINC03831184	-7.5
	ZINC00538450	-7.3			ZINC02568176	-7.36			ZINC03831238	-7.5
	ZINC00601314	-7.3			ZINC03830901	-7.36			ZINC03831354	-7.5
	ZINC00608359	-7.3			ZINC00012342	-7.35			ZINC03831355	-7.5
	ZINC00622123	-7.3			ZINC00020235	-7.35			ZINC03831444	-7.5
	ZINC00896583	-7.3			ZINC00057313	-7.35			ZINC03831538	-7.5
	ZINC00896849	-7.3			ZINC03830246	-7.35			ZINC03831552	-7.5
	ZINC00896968	-7.3			ZINC03830391	-7.35			ZINC03831564	-7.5
	ZINC00897229	-7.3			ZINC03831417	-7.35			ZINC03871967	-7.5
	ZINC00897256	-7.3			ZINC11616527	-7.35			ZINC03875543	-7.5
	ZINC00967922	-7.3			ZINC52955714	-7.35			ZINC03876174	-7.5
	ZINC00968360	-7.3			ZINC00020251	-7.34			ZINC03927198	-7.5
	ZINC01481906	-7.3			ZINC00897232	-7.34			ZINC03930376	-7.5
	ZINC01530598	-7.3			ZINC01846741	-7.34			ZINC04097283	-7.5
	ZINC01530697	-7.3			ZINC02037707	-7.34			ZINC04228258	-7.5
	ZINC01530755	-7.3			ZINC03830510	-7.34			ZINC05651666	-7.5
	ZINC01530759	-7.3			ZINC03831485	-7.34			ZINC11616399	-7.5
	ZINC01530935	-7.3			ZINC04467870	-7.34			ZINC12470632	-7.5
	ZINC01530939	-7.3			ZINC13831145	-7.34			ZINC12503300	-7.5
	ZINC01542891	-7.3			ZINC19364222	-7.34			ZINC19632839	-7.5
	ZINC01542929	-7.3			ZINC22064534	-7.34			ZINC21982937	-7.5
	ZINC01846151	-7.3			ZINC33965961	-7.34			ZINC22446674	-7.5
	ZINC01853550	-7.3			ZINC00001275	-7.33			ZINC31261349	-7.5
	ZINC02015833	-7.3			ZINC01530697	-7.33			ZINC34781667	-7.5
	ZINC02539827	-7.3			ZINC03201891	-7.33			ZINC35342787	-7.5
	ZINC03607120	-7.3			ZINC03831540	-7.33			ZINC52981502	-7.5
	ZINC03785268	-7.3			ZINC08101115	-7.33			ZINC00000163	-7.4
	ZINC03806104	-7.3			ZINC00001067	-7.32			ZINC00000368	-7.4
	ZINC03812863	-7.3			ZINC00622123	-7.32			ZINC00000596	-7.4
	ZINC03812984	-7.3			ZINC03830180	-7.32			ZINC00001067	-7.4
	ZINC03830180	-7.3			ZINC03831358	-7.32			ZINC00001137	-7.4
	ZINC03830216	-7.3			ZINC04474682	-7.32			ZINC00001331	-7.4
	ZINC03830219	-7.3			ZINC29319828	-7.32			ZINC00001427	-7.4
	ZINC03830246	-7.3			ZINC00000582	-7.31			ZINC00001547	-7.4
	ZINC03830391	-7.3			ZINC00056643	-7.31			ZINC00001850	-7.4
	ZINC03830511	-7.3			ZINC00897236	-7.31			ZINC00001875	-7.4
	ZINC03830515	-7.3			ZINC03830486	-7.31			ZINC00002114	-7.4
	ZINC03830582	-7.3			ZINC15848271	-7.31			ZINC00002159	-7.4
	ZINC03830598	-7.3			ZINC00020249	-7.3			ZINC00002272	-7.4
	ZINC03830781	-7.3			ZINC00537752	-7.3			ZINC00004028	-7.4
	ZINC03830901	-7.3			ZINC02016037	-7.3			ZINC00004076	-7.4
	ZINC03830998	-7.3			ZINC03830511	-7.3			ZINC00004677	-7.4
	ZINC03831128	-7.3			ZINC03956788	-7.3			ZINC00020243	-7.4
	ZINC03831184	-7.3			ZINC13523533	-7.3			ZINC00032352	-7.4
	ZINC03831330	-7.3			ZINC00032350	-7.29			ZINC00054567	-7.4
	ZINC03831332	-7.3			ZINC00057466	-7.29			ZINC00538450	-7.4
	ZINC03831445	-7.3			ZINC03830508	-7.29			ZINC00607970	-7.4
	ZINC03831465	-7.3			ZINC03875376	-7.29			ZINC00896968	-7.4
	ZINC03831602	-7.3			ZINC12661824	-7.29			ZINC00897229	-7.4
	ZINC03871701	-7.3			ZINC13523529	-7.29			ZINC00968263	-7.4
	ZINC03875544	-7.3			ZINC01530598	-7.28			ZINC00968340	-7.4
	ZINC03956788	-7.3			ZINC01530935	-7.28			ZINC00970363	-7.4
	ZINC03978030	-7.3			ZINC03830417	-7.28			ZINC01530760	-7.4
	ZINC03978033	-7.3			ZINC03830445	-7.28			ZINC01530907	-7.4
	ZINC04097283	-7.3			ZINC03830582	-7.28			ZINC01530935	-7.4
	ZINC04215367	-7.3			ZINC03830998	-7.28			ZINC01536934	-7.4
	ZINC04393164	-7.3			ZINC04097283	-7.28			ZINC01545060	-7.4
	ZINC04468778	-7.3			ZINC11616796	-7.28			ZINC01621673	-7.4
	ZINC05456939	-7.3			ZINC00004028	-7.27			ZINC02020233	-7.4
	ZINC06008178	-7.3			ZINC00005151	-7.27			ZINC02038967	-7.4
	ZINC08101115	-7.3			ZINC00007563	-7.27			ZINC02574862	-7.4
	ZINC11616249	-7.3			ZINC00607939	-7.27			ZINC02599970	-7.4
	ZINC12470632	-7.3			ZINC03830608	-7.27			ZINC03798064	-7.4
	ZINC12496045	-7.3			ZINC03830775	-7.27			ZINC03807804	-7.4
	ZINC12959181	-7.3			ZINC03831306	-7.27			ZINC03812888	-7.4
	ZINC15848271	-7.3			ZINC04474405	-7.27			ZINC03823492	-7.4
	ZINC18153101	-7.3			ZINC08071079	-7.27			ZINC03830417	-7.4
	ZINC33342870	-7.3			ZINC12404516	-7.27			ZINC03830440	-7.4
	ZINC35379666	-7.3			ZINC00011012	-7.26			ZINC03830487	-7.4
	ZINC52955714	-7.3			ZINC00608172	-7.26			ZINC03830608	-7.4
	ZINC00000478	-7.2			ZINC00897229	-7.26			ZINC03830780	-7.4
	ZINC00000582	-7.2			ZINC01530752	-7.26			ZINC03830781	-7.4
	ZINC00000596	-7.2			ZINC03831403	-7.26			ZINC03830785	-7.4
	ZINC00000686	-7.2			ZINC12503099	-7.26			ZINC03830846	-7.4
	ZINC00001441	-7.2			ZINC21982937	-7.26			ZINC03830901	-7.4
	ZINC00001457	-7.2			ZINC00000189	-7.25			ZINC03831173	-7.4
	ZINC00001863	-7.2			ZINC00000686	-7.25			ZINC03831283	-7.4
	ZINC00001875	-7.2			ZINC00002114	-7.25			ZINC03831329	-7.4
	ZINC00002114	-7.2			ZINC01565207	-7.25			ZINC03831330	-7.4
	ZINC00002226	-7.2			ZINC02126310	-7.25			ZINC03831381	-7.4
	ZINC00002266	-7.2			ZINC03812863	-7.25			ZINC03831403	-7.4
	ZINC00004028	-7.2			ZINC12496045	-7.25			ZINC03831417	-7.4
	ZINC00005151	-7.2			ZINC12503147	-7.25			ZINC03831531	-7.4
	ZINC00005560	-7.2			ZINC13763987	-7.25			ZINC03831539	-7.4
	ZINC00006156	-7.2			ZINC13831144	-7.25			ZINC03978018	-7.4
	ZINC00011012	-7.2			ZINC28248877	-7.25			ZINC03978030	-7.4
	ZINC00020249	-7.2			ZINC30690463	-7.25			ZINC03995599	-7.4
	ZINC00057235	-7.2			ZINC31771386	-7.25			ZINC04215367	-7.4
	ZINC00125031	-7.2			ZINC00005298	-7.24			ZINC04393164	-7.4
	ZINC00538283	-7.2			ZINC00643055	-7.24			ZINC05260860	-7.4
	ZINC00538580	-7.2			ZINC01530741	-7.24			ZINC11330186	-7.4
	ZINC00606383	-7.2			ZINC01530981	-7.24			ZINC11592626	-7.4
	ZINC00607939	-7.2			ZINC03202703	-7.24			ZINC12503291	-7.4
	ZINC00607971	-7.2			ZINC03786466	-7.24			ZINC13523529	-7.4
	ZINC00608191	-7.2			ZINC03830609	-7.24			ZINC13523533	-7.4
	ZINC00643055	-7.2			ZINC03831173	-7.24			ZINC18153101	-7.4
	ZINC01530668	-7.2			ZINC03831613	-7.24			ZINC19632670	-7.4
	ZINC01530695	-7.2			ZINC05497159	-7.24			ZINC33956088	-7.4
	ZINC01530741	-7.2			ZINC12503116	-7.24			ZINC38664631	-7.4
	ZINC01530907	-7.2			ZINC18153101	-7.24			ZINC00001148	-7.3
	ZINC01530981	-7.2			ZINC00001457	-7.23			ZINC00001275	-7.3
	ZINC01543873	-7.2			ZINC00002226	-7.23			ZINC00002062	-7.3
	ZINC01546066	-7.2			ZINC00968273	-7.23			ZINC00002070	-7.3
	ZINC01565207	-7.2			ZINC03785268	-7.23			ZINC00002119	-7.3
	ZINC01571045	-7.2			ZINC03830440	-7.23			ZINC00002264	-7.3
	ZINC01605334	-7.2			ZINC03830519	-7.23			ZINC00005151	-7.3
	ZINC01999261	-7.2			ZINC03830972	-7.23			ZINC00005298	-7.3
	ZINC01999543	-7.2			ZINC03831618	-7.23			ZINC00005560	-7.3
	ZINC02038967	-7.2			ZINC00000368	-7.22			ZINC00007455	-7.3
	ZINC02568176	-7.2			ZINC00001441	-7.22			ZINC00020235	-7.3
	ZINC03786466	-7.2			ZINC00643046	-7.22			ZINC00056435	-7.3
	ZINC03809192	-7.2			ZINC01482039	-7.22			ZINC00057235	-7.3
	ZINC03812872	-7.2			ZINC01530733	-7.22			ZINC00057313	-7.3
	ZINC03813078	-7.2			ZINC12503291	-7.22			ZINC00057480	-7.3
	ZINC03830207	-7.2			ZINC00001446	-7.21			ZINC00086535	-7.3
	ZINC03830247	-7.2			ZINC00622126	-7.21			ZINC00517836	-7.3
	ZINC03830256	-7.2			ZINC02041360	-7.21			ZINC00537822	-7.3
	ZINC03830264	-7.2			ZINC03831171	-7.21			ZINC00606383	-7.3
	ZINC03830440	-7.2			ZINC00001863	-7.2			ZINC00607971	-7.3
	ZINC03830479	-7.2			ZINC00001925	-7.2			ZINC00608359	-7.3
	ZINC03830486	-7.2			ZINC01999261	-7.2			ZINC00622123	-7.3
	ZINC03830508	-7.2			ZINC03830902	-7.2			ZINC00896449	-7.3
	ZINC03830509	-7.2			ZINC03830996	-7.2			ZINC00896849	-7.3
	ZINC03830608	-7.2			ZINC03831466	-7.2			ZINC00896958	-7.3
	ZINC03830683	-7.2			ZINC04026439	-7.2			ZINC00897236	-7.3
	ZINC03830780	-7.2			ZINC00020243	-7.19			ZINC00967922	-7.3
	ZINC03830785	-7.2			ZINC00607750	-7.19			ZINC00968273	-7.3
	ZINC03830836	-7.2			ZINC00621892	-7.19			ZINC00968360	-7.3
	ZINC03830902	-7.2			ZINC01530668	-7.19			ZINC01530598	-7.3
	ZINC03830943	-7.2			ZINC01530939	-7.19			ZINC01530697	-7.3
	ZINC03830947	-7.2			ZINC03830971	-7.19			ZINC01530755	-7.3
	ZINC03830971	-7.2			ZINC03831356	-7.19			ZINC01530759	-7.3
	ZINC03830972	-7.2			ZINC03995315	-7.19			ZINC01565207	-7.3
	ZINC03830996	-7.2			ZINC04468778	-7.19			ZINC01842580	-7.3
	ZINC03831165	-7.2			ZINC19364224	-7.19			ZINC01846741	-7.3
	ZINC03831172	-7.2			ZINC00003876	-7.18			ZINC01853550	-7.3
	ZINC03831238	-7.2			ZINC00606383	-7.18			ZINC01999543	-7.3
	ZINC03831306	-7.2			ZINC01628132	-7.18			ZINC02018340	-7.3
	ZINC03831356	-7.2			ZINC03830437	-7.18			ZINC02572653	-7.3
	ZINC03831358	-7.2			ZINC03830487	-7.18			ZINC03201958	-7.3
	ZINC03831403	-7.2			ZINC03831621	-7.18			ZINC03202703	-7.3
	ZINC03831539	-7.2			ZINC33956089	-7.18			ZINC03775644	-7.3
	ZINC03831540	-7.2			ZINC00001051	-7.17			ZINC03786466	-7.3
	ZINC03831613	-7.2			ZINC00057235	-7.17			ZINC03798763	-7.3
	ZINC03831618	-7.2			ZINC01846151	-7.17			ZINC03813083	-7.3
	ZINC03871927	-7.2			ZINC03830479	-7.17			ZINC03830246	-7.3
	ZINC03874496	-7.2			ZINC03831539	-7.17			ZINC03830252	-7.3
	ZINC03876174	-7.2			ZINC03874496	-7.17			ZINC03830264	-7.3
	ZINC03930376	-7.2			ZINC04215367	-7.17			ZINC03830339	-7.3
	ZINC04258316	-7.2			ZINC19594549	-7.17			ZINC03830441	-7.3
	ZINC11330186	-7.2			ZINC38664631	-7.17			ZINC03830485	-7.3
	ZINC12404516	-7.2			ZINC00000596	-7.16			ZINC03830511	-7.3
	ZINC12495062	-7.2			ZINC00057236	-7.16			ZINC03830583	-7.3
	ZINC12503099	-7.2			ZINC00967922	-7.16			ZINC03830609	-7.3
	ZINC12503116	-7.2			ZINC03813083	-7.16			ZINC03830706	-7.3
	ZINC12503147	-7.2			ZINC03831238	-7.16			ZINC03830900	-7.3
	ZINC12503291	-7.2			ZINC03831405	-7.16			ZINC03830902	-7.3
	ZINC12661824	-7.2			ZINC19632668	-7.16			ZINC03830945	-7.3
	ZINC13763987	-7.2			ZINC00001672	-7.15			ZINC03830957	-7.3
	ZINC13831145	-7.2			ZINC00002119	-7.15			ZINC03830960	-7.3
	ZINC19594535	-7.2			ZINC00056435	-7.15			ZINC03831332	-7.3
	ZINC19594549	-7.2			ZINC01530906	-7.15			ZINC03831356	-7.3
	ZINC19632668	-7.2			ZINC01546066	-7.15			ZINC03831420	-7.3
	ZINC28248877	-7.2			ZINC14768667	-7.15			ZINC03831421	-7.3
	ZINC29319828	-7.2			ZINC19227925	-7.15			ZINC03831445	-7.3
	ZINC31771386	-7.2			ZINC00001207	-7.14			ZINC03831485	-7.3
	ZINC35342787	-7.2			ZINC00001464	-7.14			ZINC03831563	-7.3
	ZINC35653007	-7.2			ZINC00002062	-7.14			ZINC03831565	-7.3
	ZINC38140940	-7.2			ZINC00896958	-7.14			ZINC03831602	-7.3
	ZINC00000367	-7.1			ZINC01542905	-7.14			ZINC03831612	-7.3
	ZINC00001051	-7.1			ZINC02018340	-7.14			ZINC03861768	-7.3
	ZINC00001207	-7.1			ZINC03830581	-7.14			ZINC03871701	-7.3
	ZINC00001446	-7.1			ZINC00538580	-7.13			ZINC03871927	-7.3
	ZINC00001464	-7.1			ZINC01530968	-7.13			ZINC03874496	-7.3
	ZINC00001672	-7.1			ZINC01769096	-7.13			ZINC03941829	-7.3
	ZINC00001925	-7.1			ZINC03201893	-7.13			ZINC03956788	-7.3
	ZINC00002062	-7.1			ZINC03813078	-7.13			ZINC03978029	-7.3
	ZINC00002119	-7.1			ZINC03830205	-7.13			ZINC03978033	-7.3
	ZINC00002279	-7.1			ZINC11330186	-7.13			ZINC04097345	-7.3
	ZINC00004778	-7.1			ZINC00000478	-7.12			ZINC05273674	-7.3
	ZINC00005298	-7.1			ZINC00006156	-7.12			ZINC05456939	-7.3
	ZINC00008496	-7.1			ZINC01999543	-7.12			ZINC05497159	-7.3
	ZINC00032350	-7.1			ZINC03830206	-7.12			ZINC06008178	-7.3
	ZINC00057466	-7.1			ZINC03830247	-7.12			ZINC08101117	-7.3
	ZINC00057512	-7.1			ZINC04393164	-7.12			ZINC08551996	-7.3
	ZINC00538507	-7.1			ZINC00002279	-7.11			ZINC11592627	-7.3
	ZINC00607750	-7.1			ZINC00538507	-7.11			ZINC11592629	-7.3
	ZINC00608172	-7.1			ZINC01571045	-7.11			ZINC12495062	-7.3
	ZINC00621892	-7.1			ZINC03830264	-7.11			ZINC12496045	-7.3
	ZINC00622126	-7.1			ZINC03830611	-7.11			ZINC12959181	-7.3
	ZINC00896958	-7.1			ZINC04258316	-7.11			ZINC13597823	-7.3
	ZINC00897236	-7.1			ZINC00968275	-7.1			ZINC13827997	-7.3
	ZINC00968273	-7.1			ZINC00968301	-7.1			ZINC13831145	-7.3
	ZINC00968275	-7.1			ZINC02570817	-7.1			ZINC14649463	-7.3
	ZINC01482039	-7.1			ZINC03875393	-7.1			ZINC15848271	-7.3
	ZINC01482162	-7.1			ZINC08551994	-7.1			ZINC18847043	-7.3
	ZINC01530751	-7.1			ZINC11616739	-7.1			ZINC20330769	-7.3
	ZINC01530804	-7.1			ZINC19364230	-7.1			ZINC29319828	-7.3
	ZINC01628132	-7.1			ZINC00584092	-7.09			ZINC38140940	-7.3
	ZINC02002230	-7.1			ZINC00596881	-7.09			ZINC00000189	-7.2
	ZINC02037707	-7.1			ZINC03927198	-7.09			ZINC00000367	-7.2
	ZINC02570817	-7.1			ZINC00008496	-7.08			ZINC00000478	-7.2
	ZINC03201893	-7.1			ZINC00008667	-7.08			ZINC00000582	-7.2
	ZINC03201958	-7.1			ZINC00601255	-7.08			ZINC00000686	-7.2
	ZINC03202703	-7.1			ZINC00896740	-7.08			ZINC00001441	-7.2
	ZINC03799072	-7.1			ZINC03802690	-7.08			ZINC00001505	-7.2
	ZINC03802690	-7.1			ZINC03830982	-7.08			ZINC00001863	-7.2
	ZINC03806262	-7.1			ZINC08214590	-7.08			ZINC00002266	-7.2
	ZINC03812876	-7.1			ZINC19632713	-7.08			ZINC00006156	-7.2
	ZINC03813083	-7.1			ZINC00000301	-7.07			ZINC00007563	-7.2
	ZINC03830212	-7.1			ZINC00000367	-7.07			ZINC00011012	-7.2
	ZINC03830274	-7.1			ZINC00001003	-7.07			ZINC00013156	-7.2
	ZINC03830339	-7.1			ZINC00001127	-7.07			ZINC00020249	-7.2
	ZINC03830437	-7.1			ZINC00014864	-7.07			ZINC00056643	-7.2
	ZINC03830519	-7.1			ZINC00968335	-7.07			ZINC00113386	-7.2
	ZINC03830566	-7.1			ZINC02599970	-7.07			ZINC00125031	-7.2
	ZINC03830567	-7.1			ZINC03201876	-7.07			ZINC00489135	-7.2
	ZINC03830609	-7.1			ZINC03812876	-7.07			ZINC00537752	-7.2
	ZINC03830706	-7.1			ZINC03830179	-7.07			ZINC00607750	-7.2
	ZINC03830775	-7.1			ZINC03830706	-7.07			ZINC00643055	-7.2
	ZINC03830900	-7.1			ZINC03831612	-7.07			ZINC00897225	-7.2
	ZINC03830944	-7.1			ZINC04097345	-7.07			ZINC00897263	-7.2
	ZINC03830957	-7.1			ZINC04468780	-7.07			ZINC00968301	-7.2
	ZINC03831331	-7.1			ZINC08766760	-7.07			ZINC01481906	-7.2
	ZINC03831405	-7.1			ZINC01482162	-7.06			ZINC01530668	-7.2
	ZINC03831466	-7.1			ZINC02539827	-7.06			ZINC01530695	-7.2
	ZINC03927198	-7.1			ZINC12495062	-7.06			ZINC01530741	-7.2
	ZINC03995315	-7.1			ZINC13597823	-7.06			ZINC01530751	-7.2
	ZINC04102194	-7.1			ZINC00056555	-7.05			ZINC01530804	-7.2
	ZINC04468780	-7.1			ZINC00402909	-7.05			ZINC01530939	-7.2
	ZINC05162311	-7.1			ZINC00538450	-7.05			ZINC01530981	-7.2
	ZINC05497159	-7.1			ZINC03806262	-7.05			ZINC01532131	-7.2
	ZINC06507052	-7.1			ZINC03812930	-7.05			ZINC01542905	-7.2
	ZINC08071079	-7.1			ZINC03830280	-7.05			ZINC01543873	-7.2
	ZINC08551994	-7.1			ZINC03830583	-7.05			ZINC01546066	-7.2
	ZINC11616739	-7.1			ZINC03831328	-7.05			ZINC01686197	-7.2
	ZINC13597823	-7.1			ZINC03960338	-7.05			ZINC01846151	-7.2
	ZINC13827997	-7.1			ZINC13827997	-7.05			ZINC02015928	-7.2
	ZINC13831144	-7.1			ZINC00001875	-7.04			ZINC02032320	-7.2
	ZINC14768667	-7.1			ZINC00001923	-7.04			ZINC02037707	-7.2
	ZINC19227925	-7.1			ZINC00003642	-7.04			ZINC02545102	-7.2
	ZINC19606670	-7.1			ZINC00018635	-7.04			ZINC02568176	-7.2
	ZINC19632713	-7.1			ZINC03831012	-7.04			ZINC03788703	-7.2
	ZINC30690463	-7.1			ZINC00000549	-7.03			ZINC03812876	-7.2
	ZINC32709485	-7.1			ZINC01530907	-7.03			ZINC03830207	-7.2
	ZINC00000189	-7			ZINC01678302	-7.03			ZINC03830251	-7.2
	ZINC00000365	-7			ZINC01843304	-7.03			ZINC03830256	-7.2
	ZINC00001003	-7			ZINC03812944	-7.03			ZINC03830479	-7.2
	ZINC00001127	-7			ZINC00001427	-7.02			ZINC03830486	-7.2
	ZINC00001717	-7			ZINC00002033	-7.02			ZINC03830488	-7.2
	ZINC00001923	-7			ZINC02015928	-7.02			ZINC03830508	-7.2
	ZINC00002033	-7			ZINC03831620	-7.02			ZINC03830509	-7.2
	ZINC00003642	-7			ZINC03871967	-7.02			ZINC03830625	-7.2
	ZINC00006923	-7			ZINC04042226	-7.02			ZINC03830836	-7.2
	ZINC00008667	-7			ZINC04102194	-7.02			ZINC03830972	-7.2
	ZINC00018635	-7			ZINC00020229	-7.01			ZINC03831306	-7.2
	ZINC00056545	-7			ZINC00020260	-7.01			ZINC03831405	-7.2
	ZINC00056555	-7			ZINC01481833	-7.01			ZINC03831620	-7.2
	ZINC00113386	-7			ZINC03812974	-7.01			ZINC03978028	-7.2
	ZINC00596881	-7			ZINC03831332	-7.01			ZINC04042226	-7.2
	ZINC00601255	-7			ZINC11592709	-7.01			ZINC04102194	-7.2
	ZINC00895154	-7			ZINC18847043	-7.01			ZINC04164422	-7.2
	ZINC00896740	-7			ZINC19632718	-7.01			ZINC04258316	-7.2
	ZINC00897225	-7			ZINC22066984	-7.01			ZINC04654889	-7.2
	ZINC00897263	-7			ZINC00057534	-7			ZINC05765078	-7.2
	ZINC00968301	-7			ZINC00598852	-7			ZINC08101116	-7.2
	ZINC00968335	-7			ZINC00897225	-7			ZINC08551993	-7.2
	ZINC01420561	-7			ZINC03830574	-7			ZINC08552293	-7.2
	ZINC01530968	-7			ZINC03831563	-7			ZINC09302317	-7.2
	ZINC01532131	-7			ZINC08551993	-7			ZINC12404516	-7.2
	ZINC01536779	-7			ZINC01530804	-6.99			ZINC12503099	-7.2
	ZINC01552908	-7			ZINC03201878	-6.99			ZINC12661824	-7.2
	ZINC01717372	-7			ZINC03201907	-6.99			ZINC18279854	-7.2
	ZINC01843304	-7			ZINC03798763	-6.99			ZINC19168887	-7.2
	ZINC02001884	-7			ZINC03831165	-6.99			ZINC19364222	-7.2
	ZINC02015928	-7			ZINC03831330	-6.99			ZINC19364230	-7.2
	ZINC02032320	-7			ZINC00002159	-6.98			ZINC19594549	-7.2
	ZINC02034892	-7			ZINC03775644	-6.98			ZINC19632668	-7.2
	ZINC02041360	-7			ZINC03830207	-6.98			ZINC22066984	-7.2
	ZINC03201876	-7			ZINC03830580	-6.98			ZINC32709485	-7.2
	ZINC03201878	-7			ZINC03830781	-6.98			ZINC35379666	-7.2
	ZINC03830179	-7			ZINC03830846	-6.98			ZINC35653007	-7.2
	ZINC03830417	-7			ZINC12484958	-6.98			ZINC00000363	-7.1
	ZINC03830449	-7			ZINC19227923	-6.98			ZINC00000549	-7.1
	ZINC03830451	-7			ZINC19606670	-6.98			ZINC00000570	-7.1
	ZINC03830452	-7			ZINC19632912	-6.98			ZINC00000637	-7.1
	ZINC03830507	-7			ZINC00020248	-6.97			ZINC00001003	-7.1
	ZINC03830510	-7			ZINC00896463	-6.97			ZINC00001051	-7.1
	ZINC03830580	-7			ZINC01530751	-6.97			ZINC00001283	-7.1
	ZINC03830713	-7			ZINC01532131	-6.97			ZINC00001446	-7.1
	ZINC03830846	-7			ZINC03831164	-6.97			ZINC00001464	-7.1
	ZINC03830916	-7			ZINC03831357	-6.97			ZINC00001925	-7.1
	ZINC03830946	-7			ZINC00000145	-6.96			ZINC00002226	-7.1
	ZINC03830995	-7			ZINC00001512	-6.96			ZINC00003876	-7.1
	ZINC03831328	-7			ZINC00402830	-6.96			ZINC00004778	-7.1
	ZINC03831563	-7			ZINC00896683	-6.96			ZINC00008496	-7.1
	ZINC03831620	-7			ZINC00968274	-6.96			ZINC00020260	-7.1
	ZINC03875376	-7			ZINC01420561	-6.96			ZINC00025672	-7.1
	ZINC03875393	-7			ZINC02034892	-6.96			ZINC00057008	-7.1
	ZINC03960338	-7			ZINC03830916	-6.96			ZINC00057512	-7.1
	ZINC03982483	-7			ZINC00001227	-6.95			ZINC00113378	-7.1
	ZINC04164422	-7			ZINC00006923	-6.95			ZINC00113389	-7.1
	ZINC08101062	-7			ZINC00014257	-6.95			ZINC00388678	-7.1
	ZINC09212278	-7			ZINC00897234	-6.95			ZINC00538580	-7.1
	ZINC11592627	-7			ZINC02572653	-6.95			ZINC00584092	-7.1
	ZINC11592709	-7			ZINC03830613	-6.95			ZINC00601255	-7.1
	ZINC16343331	-7			ZINC03875392	-6.95			ZINC00607939	-7.1
	ZINC18847043	-7			ZINC03978029	-6.95			ZINC00608059	-7.1
	ZINC19227923	-7			ZINC07996837	-6.95			ZINC00608172	-7.1
	ZINC19364224	-7			ZINC32709485	-6.95			ZINC00608191	-7.1
	ZINC19632718	-7			ZINC00057198	-6.94			ZINC00622126	-7.1
	ZINC21297783	-7			ZINC00057435	-6.94			ZINC00897234	-7.1
	ZINC33956089	-7			ZINC03800706	-6.94			ZINC00968274	-7.1
	ZINC38664631	-7			ZINC03982483	-6.94			ZINC00968275	-7.1
	ZINC00000301	-6.9			ZINC16343331	-6.94			ZINC00968335	-7.1
	ZINC00000323	-6.9			ZINC00000323	-6.93			ZINC01420561	-7.1
	ZINC00000363	-6.9			ZINC00897263	-6.93			ZINC01530635	-7.1
	ZINC00000549	-6.9			ZINC01530760	-6.93			ZINC01530968	-7.1
	ZINC00000570	-6.9			ZINC01999542	-6.93			ZINC01628132	-7.1
	ZINC00001145	-6.9			ZINC03830256	-6.93			ZINC01843304	-7.1
	ZINC00001300	-6.9			ZINC03830995	-6.93			ZINC02001884	-7.1
	ZINC00001512	-6.9			ZINC00001655	-6.92			ZINC02002230	-7.1
	ZINC00001655	-6.9			ZINC01552908	-6.92			ZINC03812930	-7.1
	ZINC00002159	-6.9			ZINC02002230	-6.92			ZINC03813010	-7.1
	ZINC00004840	-6.9			ZINC03779042	-6.92			ZINC03830222	-7.1
	ZINC00007563	-6.9			ZINC03830947	-6.92			ZINC03830437	-7.1
	ZINC00014257	-6.9			ZINC03831504	-6.92			ZINC03830510	-7.1
	ZINC00014864	-6.9			ZINC03871541	-6.92			ZINC03830565	-7.1
	ZINC00018087	-6.9			ZINC05765543	-6.92			ZINC03830626	-7.1
	ZINC00020241	-6.9			ZINC08101062	-6.92			ZINC03830710	-7.1
	ZINC00020248	-6.9			ZINC09302317	-6.92			ZINC03830725	-7.1
	ZINC00056435	-6.9			ZINC00000767	-6.91			ZINC03830916	-7.1
	ZINC00056445	-6.9			ZINC00056545	-6.91			ZINC03830958	-7.1
	ZINC00057008	-6.9			ZINC01717372	-6.91			ZINC03830959	-7.1
	ZINC00057198	-6.9			ZINC03201958	-6.91			ZINC03831540	-7.1
	ZINC00057480	-6.9			ZINC03812872	-6.91			ZINC03831619	-7.1
	ZINC00057534	-6.9			ZINC03978074	-6.91			ZINC03831621	-7.1
	ZINC00089763	-6.9			ZINC04095858	-6.91			ZINC03875393	-7.1
	ZINC00113389	-6.9			ZINC19632692	-6.91			ZINC03978074	-7.1
	ZINC00402830	-6.9			ZINC22016981	-6.91			ZINC04468778	-7.1
	ZINC00538509	-6.9			ZINC00000363	-6.9			ZINC04468780	-7.1
	ZINC00608059	-6.9			ZINC00001145	-6.9			ZINC05162311	-7.1
	ZINC00621890	-6.9			ZINC01843306	-6.9			ZINC06072455	-7.1
	ZINC00621893	-6.9			ZINC35342787	-6.9			ZINC08101062	-7.1
	ZINC00896463	-6.9			ZINC00000512	-6.89			ZINC08552292	-7.1
	ZINC00896472	-6.9			ZINC00057319	-6.89			ZINC11592628	-7.1
	ZINC00896731	-6.9			ZINC00896583	-6.89			ZINC11592709	-7.1
	ZINC00897234	-6.9			ZINC00968305	-6.89			ZINC11616739	-7.1
	ZINC00968255	-6.9			ZINC01319234	-6.89			ZINC12358687	-7.1
	ZINC00968274	-6.9			ZINC03830178	-6.89			ZINC12503147	-7.1
	ZINC01319234	-6.9			ZINC03830202	-6.89			ZINC13763987	-7.1
	ZINC01481833	-6.9			ZINC03830489	-6.89			ZINC14768667	-7.1
	ZINC01530611	-6.9			ZINC03831586	-6.89			ZINC15848260	-7.1
	ZINC01530635	-6.9			ZINC12405020	-6.89			ZINC19227925	-7.1
	ZINC01530652	-6.9			ZINC00000843	-6.88			ZINC19364224	-7.1
	ZINC01530703	-6.9			ZINC00056445	-6.88			ZINC19606670	-7.1
	ZINC01530733	-6.9			ZINC00621890	-6.88			ZINC19632692	-7.1
	ZINC01530752	-6.9			ZINC01842580	-6.88			ZINC19632718	-7.1
	ZINC01530760	-6.9			ZINC02038507	-6.88			ZINC22064534	-7.1
	ZINC01532129	-6.9			ZINC03787060	-6.88			ZINC30690463	-7.1
	ZINC01542901	-6.9			ZINC03830255	-6.88			ZINC33971762	-7.1
	ZINC01542905	-6.9			ZINC03830449	-6.88			ZINC00000128	-7
	ZINC01544157	-6.9			ZINC03830452	-6.88			ZINC00000365	-7
	ZINC01678302	-6.9			ZINC03830566	-6.88			ZINC00000512	-7
	ZINC01842580	-6.9			ZINC00001283	-6.87			ZINC00000843	-7
	ZINC01846088	-6.9			ZINC00013156	-6.87			ZINC00001207	-7
	ZINC01999542	-6.9			ZINC00018087	-6.87			ZINC00001227	-7
	ZINC02572653	-6.9			ZINC00896472	-6.87			ZINC00001672	-7
	ZINC03201907	-6.9			ZINC00896648	-6.87			ZINC00001717	-7
	ZINC03775644	-6.9			ZINC00896836	-6.87			ZINC00001899	-7
	ZINC03779042	-6.9			ZINC03798064	-6.87			ZINC00002279	-7
	ZINC03798064	-6.9			ZINC03830212	-6.87			ZINC00003642	-7
	ZINC03798247	-6.9			ZINC03831529	-6.87			ZINC00006923	-7
	ZINC03798763	-6.9			ZINC00000365	-6.86			ZINC00008667	-7
	ZINC03800706	-6.9			ZINC00000404	-6.86			ZINC00014864	-7
	ZINC03812903	-6.9			ZINC00000453	-6.86			ZINC00032350	-7
	ZINC03812930	-6.9			ZINC00057173	-6.86			ZINC00049141	-7
	ZINC03830255	-6.9			ZINC00057504	-6.86			ZINC00056445	-7
	ZINC03830257	-6.9			ZINC00896731	-6.86			ZINC00056545	-7
	ZINC03830280	-6.9			ZINC03794794	-6.86			ZINC00056555	-7
	ZINC03830283	-6.9			ZINC33971762	-6.86			ZINC00057435	-7
	ZINC03830375	-6.9			ZINC00001171	-6.85			ZINC00057466	-7
	ZINC03830477	-6.9			ZINC00057008	-6.85			ZINC00089763	-7
	ZINC03830574	-6.9			ZINC01530764	-6.85			ZINC00113382	-7
	ZINC03830581	-6.9			ZINC03830714	-6.85			ZINC00136138	-7
	ZINC03830583	-6.9			ZINC03831503	-6.85			ZINC00538507	-7
	ZINC03830613	-6.9			ZINC04164422	-6.85			ZINC00621892	-7
	ZINC03830958	-6.9			ZINC00004227	-6.84			ZINC00896463	-7
	ZINC03831329	-6.9			ZINC00608117	-6.84			ZINC00896731	-7
	ZINC03831503	-6.9			ZINC00621893	-6.84			ZINC00896740	-7
	ZINC03831612	-6.9			ZINC00896449	-6.84			ZINC01319234	-7
	ZINC03831619	-6.9			ZINC01530622	-6.84			ZINC01482039	-7
	ZINC03831621	-6.9			ZINC01536779	-6.84			ZINC01482162	-7
	ZINC03875392	-6.9			ZINC03830451	-6.84			ZINC01530611	-7
	ZINC03977952	-6.9			ZINC03831531	-6.84			ZINC01531006	-7
	ZINC03978074	-6.9			ZINC22001248	-6.84			ZINC01532129	-7
	ZINC04042226	-6.9			ZINC01846088	-6.83			ZINC01544157	-7
	ZINC04045293	-6.9			ZINC03813010	-6.83			ZINC01678302	-7
	ZINC04095858	-6.9			ZINC03831329	-6.83			ZINC01717372	-7
	ZINC04654889	-6.9			ZINC04045293	-6.83			ZINC02015035	-7
	ZINC08551993	-6.9			ZINC11592627	-6.83			ZINC02034892	-7
	ZINC08551996	-6.9			ZINC01483277	-6.82			ZINC02041360	-7
	ZINC08552292	-6.9			ZINC03830507	-6.82			ZINC02047403	-7
	ZINC14649463	-6.9			ZINC03831421	-6.82			ZINC03830375	-7
	ZINC15848261	-6.9			ZINC03977952	-6.82			ZINC03830449	-7
	ZINC19364222	-6.9			ZINC04027061	-6.82			ZINC03830452	-7
	ZINC19632912	-6.9			ZINC04095696	-6.82			ZINC03830526	-7
	ZINC22016981	-6.9			ZINC19632706	-6.82			ZINC03830542	-7
	ZINC33971762	-6.9			ZINC00001547	-6.81			ZINC03830544	-7
	ZINC52981502	-6.9			ZINC01530797	-6.81			ZINC03830611	-7
	ZINC00000128	-6.8			ZINC03813088	-6.81			ZINC03830624	-7
	ZINC00000145	-6.8			ZINC03823492	-6.81			ZINC03830709	-7
	ZINC00000404	-6.8			ZINC03831070	-6.81			ZINC03830713	-7
	ZINC00000453	-6.8			ZINC09212654	-6.81			ZINC03830714	-7
	ZINC00000637	-6.8			ZINC12358661	-6.81			ZINC03830727	-7
	ZINC00000767	-6.8			ZINC13233295	-6.81			ZINC03830728	-7
	ZINC00000808	-6.8			ZINC00000570	-6.8			ZINC03830775	-7
	ZINC00000850	-6.8			ZINC00002191	-6.8			ZINC03830999	-7
	ZINC00001227	-6.8			ZINC00020241	-6.8			ZINC03831000	-7
	ZINC00001281	-6.8			ZINC01530975	-6.8			ZINC03831418	-7
	ZINC00001283	-6.8			ZINC01812122	-6.8			ZINC03831529	-7
	ZINC00001547	-6.8			ZINC03137566	-6.8			ZINC03831618	-7
	ZINC00001587	-6.8			ZINC03794601	-6.8			ZINC03873296	-7
	ZINC00002282	-6.8			ZINC03799072	-6.8			ZINC03875376	-7
	ZINC00013156	-6.8			ZINC03830254	-6.8			ZINC03960338	-7
	ZINC00025672	-6.8			ZINC03830957	-6.8			ZINC03977737	-7
	ZINC00035804	-6.8			ZINC03873296	-6.8			ZINC03995315	-7
	ZINC00049141	-6.8			ZINC05765078	-6.8			ZINC04045293	-7
	ZINC00057435	-6.8			ZINC08101161	-6.8			ZINC07996837	-7
	ZINC00057455	-6.8			ZINC08551996	-6.8			ZINC12405020	-7
	ZINC00057504	-6.8			ZINC33956090	-6.8			ZINC13831144	-7
	ZINC00113378	-6.8			ZINC00000128	-6.79			ZINC16343331	-7
	ZINC00113382	-6.8			ZINC00002282	-6.79			ZINC19227923	-7
	ZINC00113418	-6.8			ZINC00113386	-6.79			ZINC19632713	-7
	ZINC00402909	-6.8			ZINC01530703	-6.79			ZINC22016976	-7
	ZINC00403567	-6.8			ZINC03830257	-6.79			ZINC22016981	-7
	ZINC00489135	-6.8			ZINC11592626	-6.79			ZINC33956089	-7
	ZINC00597556	-6.8			ZINC00001587	-6.78			ZINC00000301	-6.9
	ZINC00608117	-6.8			ZINC00004840	-6.78			ZINC00000323	-6.9
	ZINC00896449	-6.8			ZINC00968262	-6.78			ZINC00000346	-6.9
	ZINC00896836	-6.8			ZINC01544157	-6.78			ZINC00000610	-6.9
	ZINC00968305	-6.8			ZINC03830222	-6.78			ZINC00001145	-6.9
	ZINC01530638	-6.8			ZINC03831619	-6.78			ZINC00001233	-6.9
	ZINC01530654	-6.8			ZINC00025672	-6.77			ZINC00001300	-6.9
	ZINC01530736	-6.8			ZINC01530637	-6.77			ZINC00001923	-6.9
	ZINC01530764	-6.8			ZINC02545102	-6.77			ZINC00002033	-6.9
	ZINC01530975	-6.8			ZINC03830274	-6.77			ZINC00002105	-6.9
	ZINC01532132	-6.8			ZINC03830453	-6.77			ZINC00004840	-6.9
	ZINC01542927	-6.8			ZINC03830910	-6.77			ZINC00014257	-6.9
	ZINC01545060	-6.8			ZINC03831138	-6.77			ZINC00018635	-6.9
	ZINC01843306	-6.8			ZINC06072455	-6.77			ZINC00020230	-6.9
	ZINC02021931	-6.8			ZINC00014360	-6.76			ZINC00020240	-6.9
	ZINC02038507	-6.8			ZINC00020246	-6.76			ZINC00020241	-6.9
	ZINC02545102	-6.8			ZINC00049141	-6.76			ZINC00020248	-6.9
	ZINC03787060	-6.8			ZINC00538569	-6.76			ZINC00020255	-6.9
	ZINC03794601	-6.8			ZINC01481789	-6.76			ZINC00056556	-6.9
	ZINC03813010	-6.8			ZINC02021931	-6.76			ZINC00057173	-6.9
	ZINC03813087	-6.8			ZINC00000808	-6.75			ZINC00057198	-6.9
	ZINC03813088	-6.8			ZINC00001281	-6.75			ZINC00057534	-6.9
	ZINC03830178	-6.8			ZINC00057537	-6.75			ZINC00125025	-6.9
	ZINC03830206	-6.8			ZINC00538509	-6.75			ZINC00137884	-6.9
	ZINC03830222	-6.8			ZINC00608359	-6.75			ZINC00156792	-6.9
	ZINC03830945	-6.8			ZINC02001884	-6.75			ZINC00394477	-6.9
	ZINC03830960	-6.8			ZINC03594299	-6.75			ZINC00402830	-6.9
	ZINC03830999	-6.8			ZINC03830713	-6.75			ZINC00597556	-6.9
	ZINC03831420	-6.8			ZINC03831139	-6.75			ZINC00621890	-6.9
	ZINC03831421	-6.8			ZINC03978018	-6.75			ZINC00621893	-6.9
	ZINC03831586	-6.8			ZINC04228258	-6.75			ZINC00896472	-6.9
	ZINC03871541	-6.8			ZINC08552292	-6.75			ZINC00896836	-6.9
	ZINC03873296	-6.8			ZINC08552293	-6.75			ZINC00968262	-6.9
	ZINC03978028	-6.8			ZINC22016976	-6.75			ZINC01035331	-6.9
	ZINC03978029	-6.8			ZINC00000346	-6.74			ZINC01078622	-6.9
	ZINC04027061	-6.8			ZINC00000850	-6.74			ZINC01481833	-6.9
	ZINC04095696	-6.8			ZINC00113418	-6.74			ZINC01530622	-6.9
	ZINC05765078	-6.8			ZINC03812918	-6.74			ZINC01530652	-6.9
	ZINC05765543	-6.8			ZINC03830339	-6.74			ZINC01530703	-6.9
	ZINC06072455	-6.8			ZINC11592628	-6.74			ZINC01530733	-6.9
	ZINC07996837	-6.8			ZINC15111008	-6.74			ZINC01532132	-6.9
	ZINC08551995	-6.8			ZINC00002105	-6.73			ZINC01536779	-6.9
	ZINC08766760	-6.8			ZINC00137884	-6.73			ZINC01552908	-6.9
	ZINC11592626	-6.8			ZINC00538386	-6.73			ZINC01846088	-6.9
	ZINC11592629	-6.8			ZINC00896747	-6.73			ZINC01999261	-6.9
	ZINC12405020	-6.8			ZINC00968266	-6.73			ZINC01999542	-6.9
	ZINC12484958	-6.8			ZINC03830375	-6.73			ZINC02021931	-6.9
	ZINC13233295	-6.8			ZINC03872738	-6.73			ZINC03795098	-6.9
	ZINC15111010	-6.8			ZINC04632106	-6.73			ZINC03800706	-6.9
	ZINC15848260	-6.8			ZINC06507052	-6.73			ZINC03830212	-6.9
	ZINC19632692	-6.8			ZINC18279854	-6.73			ZINC03830254	-6.9
	ZINC22001248	-6.8			ZINC21297783	-6.73			ZINC03830255	-6.9
	ZINC22016976	-6.8			ZINC00001300	-6.72			ZINC03830280	-6.9
	ZINC22066984	-6.8			ZINC03812913	-6.72			ZINC03830283	-6.9
	ZINC00000346	-6.7			ZINC03831502	-6.72			ZINC03830477	-6.9
	ZINC00000512	-6.7			ZINC11616249	-6.72			ZINC03830574	-6.9
	ZINC00000817	-6.7			ZINC52981502	-6.72			ZINC03830635	-6.9
	ZINC00000843	-6.7			ZINC00056647	-6.71			ZINC03831503	-6.9
	ZINC00001171	-6.7			ZINC00113378	-6.71			ZINC03983907	-6.9
	ZINC00001899	-6.7			ZINC01530638	-6.71			ZINC06507052	-6.9
	ZINC00001916	-6.7			ZINC03798247	-6.71			ZINC06603353	-6.9
	ZINC00002105	-6.7			ZINC03830477	-6.71			ZINC08551995	-6.9
	ZINC00004227	-6.7			ZINC03830725	-6.71			ZINC15848261	-6.9
	ZINC00020240	-6.7			ZINC00001233	-6.7			ZINC00000145	-6.8
	ZINC00020246	-6.7			ZINC00016827	-6.7			ZINC00000401	-6.8
	ZINC00020250	-6.7			ZINC00020250	-6.7			ZINC00000404	-6.8
	ZINC00044027	-6.7			ZINC00601259	-6.7			ZINC00000453	-6.8
	ZINC00056647	-6.7			ZINC01851415	-6.7			ZINC00000767	-6.8
	ZINC00056659	-6.7			ZINC03830273	-6.7			ZINC00000808	-6.8
	ZINC00057173	-6.7			ZINC03830959	-6.7			ZINC00000850	-6.8
	ZINC00057537	-6.7			ZINC15848261	-6.7			ZINC00001127	-6.8
	ZINC00136138	-6.7			ZINC22002218	-6.7			ZINC00001281	-6.8
	ZINC00137884	-6.7			ZINC00001717	-6.69			ZINC00001587	-6.8
	ZINC00388678	-6.7			ZINC00155897	-6.69			ZINC00001655	-6.8
	ZINC00403682	-6.7			ZINC00489135	-6.69			ZINC00002282	-6.8
	ZINC00538386	-6.7			ZINC00968336	-6.69			ZINC00004760	-6.8
	ZINC00538569	-6.7			ZINC01530618	-6.69			ZINC00006310	-6.8
	ZINC00601259	-6.7			ZINC01530725	-6.69			ZINC00016827	-6.8
	ZINC00896648	-6.7			ZINC03831355	-6.69			ZINC00018087	-6.8
	ZINC00896747	-6.7			ZINC09224016	-6.69			ZINC00035804	-6.8
	ZINC00968262	-6.7			ZINC36294079	-6.69			ZINC00056652	-6.8
	ZINC00968266	-6.7			ZINC00388678	-6.68			ZINC00057146	-6.8
	ZINC00968336	-6.7			ZINC01530803	-6.68			ZINC00057501	-6.8
	ZINC00970363	-6.7			ZINC03830943	-6.68			ZINC00057504	-6.8
	ZINC01481789	-6.7			ZINC03872317	-6.68			ZINC00119717	-6.8
	ZINC01483277	-6.7			ZINC00000456	-6.67			ZINC00120319	-6.8
	ZINC01530618	-6.7			ZINC00001916	-6.67			ZINC00402909	-6.8
	ZINC01530622	-6.7			ZINC00004760	-6.67			ZINC00403567	-6.8
	ZINC01530637	-6.7			ZINC00113389	-6.67			ZINC00403682	-6.8
	ZINC01530725	-6.7			ZINC00896875	-6.67			ZINC00587613	-6.8
	ZINC01530776	-6.7			ZINC00968255	-6.67			ZINC00895154	-6.8
	ZINC01530797	-6.7			ZINC01530617	-6.67			ZINC00896583	-6.8
	ZINC01530803	-6.7			ZINC01850621	-6.67			ZINC00897261	-6.8
	ZINC01532130	-6.7			ZINC03813069	-6.67			ZINC00968266	-6.8
	ZINC01686197	-6.7			ZINC03830496	-6.67			ZINC00968305	-6.8
	ZINC01812122	-6.7			ZINC03861768	-6.67			ZINC00968336	-6.8
	ZINC01812123	-6.7			ZINC12503073	-6.67			ZINC01530621	-6.8
	ZINC01850621	-6.7			ZINC00001023	-6.66			ZINC01530637	-6.8
	ZINC01957899	-6.7			ZINC00057400	-6.66			ZINC01530764	-6.8
	ZINC03812913	-6.7			ZINC00057501	-6.66			ZINC01812123	-6.8
	ZINC03812944	-6.7			ZINC00896838	-6.66			ZINC01851415	-6.8
	ZINC03812974	-6.7			ZINC01530635	-6.66			ZINC02038507	-6.8
	ZINC03813069	-6.7			ZINC01545060	-6.66			ZINC03201907	-6.8
	ZINC03823492	-6.7			ZINC03830567	-6.66			ZINC03779042	-6.8
	ZINC03830202	-6.7			ZINC03830727	-6.66			ZINC03787060	-6.8
	ZINC03830205	-6.7			ZINC03831420	-6.66			ZINC03794601	-6.8
	ZINC03830252	-6.7			ZINC04228257	-6.66			ZINC03812872	-6.8
	ZINC03830254	-6.7			ZINC16025885	-6.66			ZINC03812903	-6.8
	ZINC03830611	-6.7			ZINC00000380	-6.65			ZINC03812944	-6.8
	ZINC03830635	-6.7			ZINC00020245	-6.65			ZINC03813069	-6.8
	ZINC03830725	-6.7			ZINC00057204	-6.65			ZINC03830202	-6.8
	ZINC03830910	-6.7			ZINC00057520	-6.65			ZINC03830206	-6.8
	ZINC03831000	-6.7			ZINC00154964	-6.65			ZINC03830221	-6.8
	ZINC03831138	-6.7			ZINC00381730	-6.65			ZINC03830381	-6.8
	ZINC03831139	-6.7			ZINC09302201	-6.65			ZINC03830451	-6.8
	ZINC03831502	-6.7			ZINC12503153	-6.65			ZINC03830507	-6.8
	ZINC03831529	-6.7			ZINC34781704	-6.65			ZINC03830525	-6.8
	ZINC03831578	-6.7			ZINC00000633	-6.64			ZINC03830527	-6.8
	ZINC03872317	-6.7			ZINC00000817	-6.64			ZINC03830541	-6.8
	ZINC03978018	-6.7			ZINC00003865	-6.64			ZINC03830613	-6.8
	ZINC04228258	-6.7			ZINC00136138	-6.64			ZINC03830726	-6.8
	ZINC04632106	-6.7			ZINC00394477	-6.64			ZINC03830943	-6.8
	ZINC05978194	-6.7			ZINC00403682	-6.64			ZINC03831131	-6.8
	ZINC09212654	-6.7			ZINC01530856	-6.64			ZINC03831138	-6.8
	ZINC09224016	-6.7			ZINC01957899	-6.64			ZINC03831331	-6.8
	ZINC09225358	-6.7			ZINC00000637	-6.63			ZINC03831419	-6.8
	ZINC09302201	-6.7			ZINC00056659	-6.63			ZINC03831470	-6.8
	ZINC12358661	-6.7			ZINC00057503	-6.63			ZINC03831472	-6.8
	ZINC15111008	-6.7			ZINC00083317	-6.63			ZINC03831586	-6.8
	ZINC16025885	-6.7			ZINC00113382	-6.63			ZINC03834173	-6.8
	ZINC18279854	-6.7			ZINC00120319	-6.63			ZINC03871541	-6.8
	ZINC19168887	-6.7			ZINC00896569	-6.63			ZINC03872317	-6.8
	ZINC19419017	-6.7			ZINC03830252	-6.63			ZINC03875392	-6.8
	ZINC22002218	-6.7			ZINC03830958	-6.63			ZINC03953037	-6.8
	ZINC33956087	-6.7			ZINC09225358	-6.63			ZINC04095858	-6.8
	ZINC00000056	-6.6			ZINC19594578	-6.63			ZINC05765543	-6.8
	ZINC00000380	-6.6			ZINC00020230	-6.62			ZINC08766760	-6.8
	ZINC00000633	-6.6			ZINC01542891	-6.62			ZINC09211296	-6.8
	ZINC00001505	-6.6			ZINC06852897	-6.62			ZINC09212654	-6.8
	ZINC00001979	-6.6			ZINC08766756	-6.62			ZINC12358661	-6.8
	ZINC00002191	-6.6			ZINC15111010	-6.62			ZINC12484958	-6.8
	ZINC00003837	-6.6			ZINC19156872	-6.62			ZINC12503222	-6.8
	ZINC00003865	-6.6			ZINC00001021	-6.61			ZINC15111010	-6.8
	ZINC00004234	-6.6			ZINC00057519	-6.61			ZINC16025885	-6.8
	ZINC00004321	-6.6			ZINC00156792	-6.61			ZINC19419017	-6.8
	ZINC00004760	-6.6			ZINC00896703	-6.61			ZINC19632912	-6.8
	ZINC00005895	-6.6			ZINC01686197	-6.61			ZINC20444137	-6.8
	ZINC00016827	-6.6			ZINC02021799	-6.61			ZINC22001248	-6.8
	ZINC00057060	-6.6			ZINC03830283	-6.61			ZINC00000056	-6.7
	ZINC00057400	-6.6			ZINC03830568	-6.61			ZINC00000633	-6.7
	ZINC00057494	-6.6			ZINC03872055	-6.61			ZINC00000817	-6.7
	ZINC00057501	-6.6			ZINC05133853	-6.61			ZINC00001171	-6.7
	ZINC00057503	-6.6			ZINC09211296	-6.61			ZINC00001290	-6.7
	ZINC00057519	-6.6			ZINC19168887	-6.61			ZINC00001512	-6.7
	ZINC00057520	-6.6			ZINC22002214	-6.61			ZINC00001916	-6.7
	ZINC00113415	-6.6			ZINC00000056	-6.6			ZINC00004227	-6.7
	ZINC00113439	-6.6			ZINC00001505	-6.6			ZINC00004321	-6.7
	ZINC00120319	-6.6			ZINC00001979	-6.6			ZINC00007601	-6.7
	ZINC00154964	-6.6			ZINC00004234	-6.6			ZINC00020246	-6.7
	ZINC00155894	-6.6			ZINC00113439	-6.6			ZINC00020250	-6.7
	ZINC00155897	-6.6			ZINC00119717	-6.6			ZINC00024947	-6.7
	ZINC00156792	-6.6			ZINC00896507	-6.6			ZINC00044027	-6.7
	ZINC00394477	-6.6			ZINC03830565	-6.6			ZINC00056544	-6.7
	ZINC00896507	-6.6			ZINC00005895	-6.59			ZINC00056647	-6.7
	ZINC00896875	-6.6			ZINC00020240	-6.59			ZINC00056653	-6.7
	ZINC00897322	-6.6			ZINC00538283	-6.59			ZINC00056659	-6.7
	ZINC00967917	-6.6			ZINC01812123	-6.59			ZINC00057147	-6.7
	ZINC01530617	-6.6			ZINC03830527	-6.59			ZINC00057464	-6.7
	ZINC01530621	-6.6			ZINC03831418	-6.59			ZINC00057494	-6.7
	ZINC01530641	-6.6			ZINC03978028	-6.59			ZINC00057537	-6.7
	ZINC01530860	-6.6			ZINC08214635	-6.59			ZINC00113415	-6.7
	ZINC01530863	-6.6			ZINC00057494	-6.58			ZINC00113418	-6.7
	ZINC01542906	-6.6			ZINC00970363	-6.58			ZINC00389149	-6.7
	ZINC01734034	-6.6			ZINC01532132	-6.58			ZINC00402979	-6.7
	ZINC02005072	-6.6			ZINC03830726	-6.58			ZINC00402980	-6.7
	ZINC02021799	-6.6			ZINC03831578	-6.58			ZINC00538386	-6.7
	ZINC02047403	-6.6			ZINC15111061	-6.58			ZINC00538569	-6.7
	ZINC03137566	-6.6			ZINC19632610	-6.58			ZINC00596881	-6.7
	ZINC03594299	-6.6			ZINC00896887	-6.57			ZINC00608117	-6.7
	ZINC03812918	-6.6			ZINC01530812	-6.57			ZINC00895199	-6.7
	ZINC03813061	-6.6			ZINC01543873	-6.57			ZINC00896507	-6.7
	ZINC03830381	-6.6			ZINC03830728	-6.57			ZINC00896569	-6.7
	ZINC03830496	-6.6			ZINC14649463	-6.57			ZINC00896648	-6.7
	ZINC03830526	-6.6			ZINC00057421	-6.56			ZINC00896747	-6.7
	ZINC03830527	-6.6			ZINC00896711	-6.56			ZINC00967917	-6.7
	ZINC03830565	-6.6			ZINC02005072	-6.56			ZINC01530357	-6.7
	ZINC03830568	-6.6			ZINC03831024	-6.56			ZINC01530555	-6.7
	ZINC03830570	-6.6			ZINC03876069	-6.56			ZINC01530618	-6.7
	ZINC03830710	-6.6			ZINC00020221	-6.55			ZINC01530725	-6.7
	ZINC03830727	-6.6			ZINC00073711	-6.55			ZINC01530776	-6.7
	ZINC03830728	-6.6			ZINC02548959	-6.55			ZINC01530797	-6.7
	ZINC03830959	-6.6			ZINC19594599	-6.55			ZINC01530803	-6.7
	ZINC03830982	-6.6			ZINC00000242	-6.54			ZINC01530855	-6.7
	ZINC03831070	-6.6			ZINC00000471	-6.54			ZINC01530863	-6.7
	ZINC03861768	-6.6			ZINC00057455	-6.54			ZINC01530975	-6.7
	ZINC03872055	-6.6			ZINC00105216	-6.54			ZINC01542927	-6.7
	ZINC03872738	-6.6			ZINC00896681	-6.54			ZINC01734034	-6.7
	ZINC06852897	-6.6			ZINC01530855	-6.54			ZINC01812122	-6.7
	ZINC08552291	-6.6			ZINC03812903	-6.54			ZINC01957899	-6.7
	ZINC08766756	-6.6			ZINC12503222	-6.54			ZINC02021799	-6.7
	ZINC09211296	-6.6			ZINC00000594	-6.53			ZINC03812918	-6.7
	ZINC11592628	-6.6			ZINC00003837	-6.53			ZINC03813061	-6.7
	ZINC12503073	-6.6			ZINC00056556	-6.53			ZINC03813087	-6.7
	ZINC12503153	-6.6			ZINC00057302	-6.53			ZINC03813088	-6.7
	ZINC12503222	-6.6			ZINC00608220	-6.53			ZINC03830453	-6.7
	ZINC19594578	-6.6			ZINC03812888	-6.53			ZINC03830568	-6.7
	ZINC19632706	-6.6			ZINC03830626	-6.53			ZINC03830570	-6.7
	ZINC20330769	-6.6			ZINC22007271	-6.53			ZINC03830623	-6.7
[truncated: 897 more rows]
