# Supplementary material for: Repurposing of drugs against methyltransferase as potential Zika virus therapies
Source: Sci Rep. 2023 May 15;13:7870. doi: 10.1038/s41598-023-33341-6 (PMC10184974; doi:10.1038/s41598-023-33341-6)
Supplement: Supplementary file 2 — Supplementary Table 2. [file 41598_2023_33341_MOESM2_ESM.xlsx]

## Sheet: Sheet1
Supplementary Table 2. The interaction details and binding energy of all the ligands using Autodock Tools.
Sr. No.	Autodock binding affinity (Kcal/mol)	ZINC ID and common name	HBOND SIDE CHAIN	MAIN CHAIN	SALT BRIDGE	HYDROPHOBIC	CHARGED AA
1	-8.54	ZINC_1530603_Sodiumcloxacillin.pdb	TRP87, GLY86, LYS182
2	-9.48	ZINC_4215257_Cefpiramide	LYS61, GLY106, ARG84, GLY148	GLU111		Val55, ILE147	SER56, ARG37, GLY58, LYS182, ARG160, GLU149, HIS110, THR104, LYS105, GLY83, ASP146,ARG57
3	-7.91	ZINC_1530612_Dicloxacillin	TRP87, ASP146
4	-8.15	ZINC_1532344_flucloxacillinsodium	GLY86, TRP87, LYS182
5	-8.18	ZINC_1757652_Silibinin	SER56, GLY86, ASP111, ASP146
6	-8.03	ZINC_3830396_cefamandole_sodium	LYS105	GLY81
7	-8.7	ZINC_3830407_Cefazolinsodium_salt	LYS182, LYS105
8	-9.25	ZINC_3830426_CEFONICID_SODIUM	LYS61, LYS182,SER56, GLY86, ARG84,	Gly81
9	-9.26	ZINC_ZINC03830432_Cefoperazone	GLY85, GLU149	VAL130
10	-9.54	ZINC_3830435_Ceforanide	SER56, TRP87, LYS61, LYS182, GLY85, SER56		GLU111	CYS82, TYR220,ILE147	GLU218, GLY148, HIS110, GLY81, ASP146, GLU149, SER150, GLY83, GLY58, ARG84
11	-8.16	ZINC_3830974_Itraconazole	ARG163
12	-8.33	ZINC_3831345_piperacillinsodiumsalt	SER56, ARG84, GLY85, GLY86
13	-8.69	ZINC_3833846_Nelfinavir	GLY148	VAL130, ASP146
14	-8.49	ZINC_3913937_PIPERACILLIN_SODIUM	LYS61, LYS105, GLY106, GLU111
15	-9.77	ZINC_3914596_Saquinavir	LYS105, GLY106, GLU111, GLU149	GLU111		TRP87, CYS82, ILE147, VAL164, PHE133, VAL130, VAL132	GLY58, ASP146,GLY83 THR104, HIS110, GLY148, LYS182, ARG163, ARG160, ASP131, GLY81 SER56
16	-9.42	ZINC_3918453_Ertapenem	GLY86, ARG84, GLY106, VAL132		ASP146	VAL55, TRP87, CYS82, ILE147, VAL130, TYR103	GLY85, SER56, GLY148, LYS182, ASP131, GLY81, THR104, LYS105, HIS110, GLU111, CYS82, GLY83
17	-6.03	ZINC_3938482_Posaconazole	SER56, LYS61, ARG163
18	-9.52	ZINC_3977777_Amcinonide	SER56, GLY86, GLY148, GLU149	ASP146		TRP87, CYS82, ILE147, VAL132, VAL130	GLY81, GLY83, LYS105, THR104, GLU111, ARG84, GLY85
19	-8.68	ZINC_3977942_moxalactamdisodium	ASP79, GLY58, LYS182, GLY148, LYS105
20	-8.48	ZINC_3977978_Fluocinonide	SER56, GLY86, GLY148	ASP146
21	-8.08	ZINC_4212938_Diflorasonediacetate	LYS105,VAL132	GLY81
22	-9.1	ZINC_14294279_olmesartan_medoxomil	GLY86, SER56	ASP146		TRP87, ILE147,CYS82, PHE133, VAL130, TYR103, VAL132	GLU85, GLY83, LYS182, GLU111, HIS110, ARG163, ASP131,THR104, GLY81, LYS105, ARG84
23	-8.65	ZINC_14879987_Aptivus	SER56, GLY86, TRP87, ASP146
24	-7.7	ZINC_16052277_DOXYCYCLINE_HYDROCHLORIDE	GLU111, LYS105, LYS182	VAL130
25	-7.94	ZINC_17953024_Clofazimine	GLU149
26	8.8	ZINC_22448696_Indinavir	GLU111, GLY86, GLU149
27	-7.9	ZINC_53682936_Lymecycline	GLU111, GLY148	GLY109,ASP146
28	-8.47	ZINC_14879999_Novobiocin	ARG57
